# Supplementary material for: TGF-β controls development of TCRγδ+CD8αα+ intestinal intraepithelial lymphocytes
Source: Cell Discov. 2023 May 30;9:52. doi: 10.1038/s41421-023-00542-2 (PMC10229584; doi:10.1038/s41421-023-00542-2)
Supplement: Supplementary file 2 — Supplementary Dataset S1 [file 41421_2023_542_MOESM2_ESM.xlsx]

## Sheet: D_DE_IEL-KO-IEL-WT
	ensembl_gene_id	baseMean	log2FoldChange	lfcSE	stat	pvalue	padj	entrezgene_id	external_gene_name	description
Tsn	ENSMUSG00000026374	1240.98	-2.74321	0.252057	-10.8833	1.38507e-27	2.1819e-23	22099	Tsn	translin [Source:MGI Symbol;Acc:MGI:109263]
Stxbp2	ENSMUSG00000004626	637.038	-3.17572	0.328312	-9.67288	3.93165e-22	3.09677e-18	20911	Stxbp2	syntaxin binding protein 2 [Source:MGI Symbol;Acc:MGI:107370]
Adgb	ENSMUSG00000050994	124.802	3.85931	0.43862	8.79874	1.3836e-18	7.26527e-15	215772	Adgb	androglobin [Source:MGI Symbol;Acc:MGI:3605549]
Vmn1r179	ENSMUSG00000046924	31.3793	3.93224	0.464998	8.45647	2.75584e-17	1.08532e-13	404286	Vmn1r179	vomeronasal 1 receptor 179 [Source:MGI Symbol;Acc:MGI:3033486]
Gm10801	ENSMUSG00000075015	191485	3.91095	0.470812	8.30683	9.82958e-17	2.66156e-13	NA	Gm10801	predicted gene 10801 [Source:MGI Symbol;Acc:MGI:3641656]
Gm43323	ENSMUSG00000107390	45.4558	4.24997	0.51185	8.30317	1.01374e-16	2.66156e-13	NA	Gm43323	predicted gene 43323 [Source:MGI Symbol;Acc:MGI:5663460]
Gm18577	ENSMUSG00000114947	28.1531	3.85357	0.46564	8.27586	1.27528e-16	2.86992e-13	NA	Gm18577	predicted gene, 18577 [Source:MGI Symbol;Acc:MGI:5010762]
Gm5692	ENSMUSG00000101024	73.4073	4.2258	0.527819	8.00616	1.18341e-15	2.33029e-12	NA	Gm5692	predicted gene 5692 [Source:MGI Symbol;Acc:MGI:3646968]
Gm10722	ENSMUSG00000091028	4377.88	4.0266	0.503982	7.98958	1.35396e-15	2.36989e-12	NA	Gm10722	predicted gene 10722 [Source:MGI Symbol;Acc:MGI:3642024]
Gm10800	ENSMUSG00000075014	659262	3.99623	0.501057	7.97561	1.5163e-15	2.38863e-12	NA	Gm10800	predicted gene 10800 [Source:MGI Symbol;Acc:MGI:3641657]
Gm10715	ENSMUSG00000096201	2967.58	4.00288	0.503999	7.94225	1.9855e-15	2.84342e-12	NA	Gm10715	predicted gene 10715 [Source:MGI Symbol;Acc:MGI:3642376]
AL732291.1	ENSMUSG00000118508	19.1365	4.17419	0.527927	7.90676	2.64184e-15	3.46808e-12	NA	AL732291.1	melanoma antigen family B (Mageb) pseudogene
Gm17535	ENSMUSG00000096736	1676.4	4.0228	0.509999	7.88786	3.07421e-15	3.72523e-12	NA	Gm17535	predicted gene, 17535 [Source:MGI Symbol;Acc:MGI:4937169]
Gm11168	ENSMUSG00000096385	5629.06	4.04772	0.524467	7.71778	1.18373e-14	1.33195e-11	NA	Gm11168	predicted gene 11168 [Source:MGI Symbol;Acc:MGI:3779420]
Gm10718	ENSMUSG00000095186	1503.86	3.99821	0.519659	7.69392	1.42696e-14	1.40493e-11	NA	Gm10718	predicted gene 10718 [Source:MGI Symbol;Acc:MGI:3642028]
Gm10719	ENSMUSG00000095547	3863.66	4.0425	0.525161	7.69765	1.38593e-14	1.40493e-11	NA	Gm10719	predicted gene 10719 [Source:MGI Symbol;Acc:MGI:3641690]
Gm21738	ENSMUSG00000095280	56540.9	3.98562	0.524241	7.60265	2.90133e-14	2.68851e-11	NA	Gm21738	predicted gene, 21738 [Source:MGI Symbol;Acc:MGI:5433902]
Gm10717	ENSMUSG00000095891	22566.6	3.98849	0.526718	7.57235	3.66538e-14	3.20782e-11	NA	Gm10717	predicted gene 10717 [Source:MGI Symbol;Acc:MGI:3642031]
Gm10720	ENSMUSG00000074564	2328.78	4.06479	0.538885	7.54297	4.59379e-14	3.80874e-11	NA	Gm10720	predicted gene 10720 [Source:MGI Symbol;Acc:MGI:3641687]
Gm29680	ENSMUSG00000114541	55.4796	3.99549	0.534466	7.47567	7.6813e-14	6.05017e-11	NA	Gm29680	predicted gene, 29680 [Source:MGI Symbol;Acc:MGI:5588839]
Gm671	ENSMUSG00000116116	158.959	4.12651	0.561786	7.34535	2.05226e-13	1.53949e-10	NA	Gm671	predicted gene 671 [Source:MGI Symbol;Acc:MGI:2685517]
Klra9	ENSMUSG00000033024	69.4548	7.60737	1.0458	7.2742	3.48492e-13	2.49536e-10	16640	Klra9	killer cell lectin-like receptor subfamily A, member 9 [Source:MGI Symbol;Acc:MGI:1321153]
Olfr867	ENSMUSG00000044454	29.5293	8.4151	1.1597	7.25629	3.97849e-13	2.72492e-10	257898	Olfr867	olfactory receptor 867 [Source:MGI Symbol;Acc:MGI:3030701]
Olfr875	ENSMUSG00000058628	33.3736	4.70334	0.650182	7.23388	4.69395e-13	3.08099e-10	258744	Olfr875	olfactory receptor 875 [Source:MGI Symbol;Acc:MGI:3030709]
Hcn1	ENSMUSG00000021730	16.7172	6.58476	0.924158	7.12515	1.03968e-12	6.29923e-10	15165	Hcn1	hyperpolarization activated cyclic nucleotide gated potassium channel 1 [Source:MGI Symbol;Acc:MGI:1096392]
Gm10721	ENSMUSG00000096519	240.517	3.91423	0.549315	7.12567	1.03577e-12	6.29923e-10	NA	Gm10721	predicted gene 10721 [Source:MGI Symbol;Acc:MGI:3641688]
Lrrk2	ENSMUSG00000036273	21.5607	3.87344	0.54771	7.07207	1.52644e-12	8.9059e-10	66725	Lrrk2	leucine-rich repeat kinase 2 [Source:MGI Symbol;Acc:MGI:1913975]
Plekha8	ENSMUSG00000005225	146.029	3.94445	0.57641	6.84313	7.74792e-12	4.35904e-09	231999	Plekha8	pleckstrin homology domain containing, family A (phosphoinositide binding specific) member 8 [Source:MGI Symbol;Acc:MGI:2681164]
Trim12a	ENSMUSG00000066258	107.561	-3.68932	0.540754	-6.82254	8.94448e-12	4.8587e-09	76681	Trim12a	tripartite motif-containing 12A [Source:MGI Symbol;Acc:MGI:1923931]
Abcc9	ENSMUSG00000030249	12.1002	4.56911	0.671032	6.80908	9.82228e-12	5.15768e-09	20928	Abcc9	ATP-binding cassette, sub-family C (CFTR/MRP), member 9 [Source:MGI Symbol;Acc:MGI:1352630]
D7Ertd443e	ENSMUSG00000030994	14.9528	5.77431	0.850479	6.78948	1.1254e-11	5.71882e-09	71007	D7Ertd443e	DNA segment, Chr 7, ERATO Doi 443, expressed [Source:MGI Symbol;Acc:MGI:1196431]
Capg	ENSMUSG00000056737	69.3891	-4.12938	0.615269	-6.7115	1.92628e-11	9.48273e-09	12332	Capg	capping protein (actin filament), gelsolin-like [Source:MGI Symbol;Acc:MGI:1098259]
Gm37985	ENSMUSG00000104211	15.0921	3.94581	0.592238	6.66255	2.69115e-11	1.28466e-08	NA	Gm37985	predicted gene, 37985 [Source:MGI Symbol;Acc:MGI:5611213]
Hyls1	ENSMUSG00000050555	20.433	3.79212	0.569617	6.65732	2.78873e-11	1.29208e-08	76832	Hyls1	HYLS1, centriolar and ciliogenesis associated [Source:MGI Symbol;Acc:MGI:1924082]
Gm10399	ENSMUSG00000072688	13.5316	3.73491	0.562999	6.63397	3.26785e-11	1.47081e-08	NA	Gm10399	predicted gene 10399 [Source:MGI Symbol;Acc:MGI:3704255]
Gm37363	ENSMUSG00000104017	9.46458	4.47807	0.678304	6.60186	4.0603e-11	1.77672e-08	NA	Gm37363	predicted gene, 37363 [Source:MGI Symbol;Acc:MGI:5610591]
Apol9b	ENSMUSG00000068246	26.1621	-8.23576	1.25011	-6.58803	4.45693e-11	1.89757e-08	71898	Apol9b	apolipoprotein L 9b [Source:MGI Symbol;Acc:MGI:1919148]
F8	ENSMUSG00000031196	19.452	3.81239	0.579073	6.58361	4.59167e-11	1.90349e-08	14069	F8	coagulation factor VIII [Source:MGI Symbol;Acc:MGI:88383]
Ifi204	ENSMUSG00000073489	24.5214	5.2657	0.802697	6.56001	5.3804e-11	2.17327e-08	15951	Ifi204	interferon activated gene 204 [Source:MGI Symbol;Acc:MGI:96429]
Dthd1	ENSMUSG00000090326	25.5198	3.82485	0.584087	6.54844	5.8143e-11	2.28982e-08	100322896	Dthd1	death domain containing 1 [Source:MGI Symbol;Acc:MGI:4937018]
Pik3c2b	ENSMUSG00000026447	78.7552	3.45045	0.527309	6.5435	6.00937e-11	2.30892e-08	240752	Pik3c2b	phosphatidylinositol-4-phosphate 3-kinase catalytic subunit type 2 beta [Source:MGI Symbol;Acc:MGI:2685045]
Gm42993	ENSMUSG00000105985	29.4935	4.31697	0.660275	6.53814	6.22877e-11	2.33623e-08	NA	Gm42993	predicted gene 42993 [Source:MGI Symbol;Acc:MGI:5663130]
Edaradd	ENSMUSG00000095105	307.633	2.48648	0.381821	6.51215	7.40814e-11	2.71396e-08	171211	Edaradd	EDAR (ectodysplasin-A receptor)-associated death domain [Source:MGI Symbol;Acc:MGI:1931001]
Gm26812	ENSMUSG00000097812	110.492	5.59932	0.866617	6.46112	1.03932e-10	3.721e-08	NA	Gm26812	predicted gene, 26812 [Source:MGI Symbol;Acc:MGI:5477306]
AC160336.1	ENSMUSG00000115801	42.9681	5.18555	0.811902	6.38692	1.69255e-10	5.92505e-08	NA	AC160336.1	novel transcript
Ptpru	ENSMUSG00000028909	86.9797	3.99046	0.627085	6.36352	1.97187e-10	6.7528e-08	19273	Ptpru	protein tyrosine phosphatase, receptor type, U [Source:MGI Symbol;Acc:MGI:1321151]
Rgs9bp	ENSMUSG00000056043	14.4191	3.52294	0.558937	6.30292	2.92083e-10	9.78976e-08	243923	Rgs9bp	regulator of G-protein signalling 9 binding protein [Source:MGI Symbol;Acc:MGI:2384418]
Cdc14a	ENSMUSG00000033502	42.5917	-3.70471	0.588632	-6.29376	3.0987e-10	1.01695e-07	229776	Cdc14a	CDC14 cell division cycle 14A [Source:MGI Symbol;Acc:MGI:2442676]
Sult3a2	ENSMUSG00000090298	7.4413	4.75011	0.758707	6.26079	3.83024e-10	1.23138e-07	215895	Sult3a2	sulfotransferase family 3A, member 2 [Source:MGI Symbol;Acc:MGI:3645972]
Gm47968	ENSMUSG00000112516	18.5438	7.59322	1.21618	6.24351	4.27852e-10	1.34799e-07	NA	Gm47968	predicted gene, 47968 [Source:MGI Symbol;Acc:MGI:6097248]
Pcdhgc4	ENSMUSG00000023036	14.1298	4.54493	0.730815	6.21899	5.00371e-10	1.51584e-07	93707	Pcdhgc4	protocadherin gamma subfamily C, 4 [Source:MGI Symbol;Acc:MGI:1935203]
Fmo2	ENSMUSG00000040170	10.0115	3.66022	0.588353	6.22112	4.93606e-10	1.51584e-07	55990	Fmo2	flavin containing monooxygenase 2 [Source:MGI Symbol;Acc:MGI:1916776]
Aunip	ENSMUSG00000078521	132.212	5.09568	0.825337	6.17406	6.65599e-10	1.97833e-07	69885	Aunip	aurora kinase A and ninein interacting protein [Source:MGI Symbol;Acc:MGI:1917135]
Gm2629	ENSMUSG00000117613	91.3828	-7.85576	1.28224	-6.1266	8.97754e-10	2.61895e-07	NA	Gm2629	predicted gene 2629 [Source:MGI Symbol;Acc:MGI:3780797]
Cxcr4	ENSMUSG00000045382	1248.59	-3.63596	0.596275	-6.09779	1.07543e-09	2.97869e-07	12767	Cxcr4	chemokine (C-X-C motif) receptor 4 [Source:MGI Symbol;Acc:MGI:109563]
Lrtm1	ENSMUSG00000045776	104.347	4.84066	0.793883	6.09744	1.0778e-09	2.97869e-07	319476	Lrtm1	leucine-rich repeats and transmembrane domains 1 [Source:MGI Symbol;Acc:MGI:2442106]
Gm28818	ENSMUSG00000101211	11.9759	4.03764	0.661692	6.10199	1.04754e-09	2.97869e-07	NA	Gm28818	predicted gene 28818 [Source:MGI Symbol;Acc:MGI:5579524]
Gm9430	ENSMUSG00000082458	14.7577	3.72987	0.612535	6.08923	1.13456e-09	3.08151e-07	NA	Gm9430	predicted gene 9430 [Source:MGI Symbol;Acc:MGI:3643632]
Gm26703	ENSMUSG00000097877	78.7701	6.10427	1.00431	6.07808	1.21627e-09	3.24745e-07	NA	Gm26703	predicted gene, 26703 [Source:MGI Symbol;Acc:MGI:5477197]
Nid2	ENSMUSG00000021806	106.633	3.88776	0.642218	6.05364	1.41606e-09	3.71786e-07	18074	Nid2	nidogen 2 [Source:MGI Symbol;Acc:MGI:1298229]
Cdon	ENSMUSG00000038119	27.9548	2.92058	0.484928	6.0227	1.71527e-09	4.42961e-07	57810	Cdon	cell adhesion molecule-related/down-regulated by oncogenes [Source:MGI Symbol;Acc:MGI:1926387]
Gm5524	ENSMUSG00000101514	29.4518	4.60256	0.767253	5.99876	1.98832e-09	5.05194e-07	NA	Gm5524	predicted gene 5524 [Source:MGI Symbol;Acc:MGI:3646041]
Sox5	ENSMUSG00000041540	25.1274	5.22176	0.877786	5.94879	2.70132e-09	6.75459e-07	20678	Sox5	SRY (sex determining region Y)-box 5 [Source:MGI Symbol;Acc:MGI:98367]
Wdr66	ENSMUSG00000029442	19.5999	5.0163	0.849341	5.90611	3.50284e-09	8.6219e-07	269701	Wdr66	WD repeat domain 66 [Source:MGI Symbol;Acc:MGI:1918495]
Gria3	ENSMUSG00000001986	52.7771	3.57006	0.606975	5.88172	4.06034e-09	9.84039e-07	53623	Gria3	glutamate receptor, ionotropic, AMPA3 (alpha 3) [Source:MGI Symbol;Acc:MGI:95810]
Dgkh	ENSMUSG00000034731	15.565	4.31418	0.734792	5.87129	4.32413e-09	1.03209e-06	380921	Dgkh	diacylglycerol kinase, eta [Source:MGI Symbol;Acc:MGI:2444188]
Pmepa1	ENSMUSG00000038400	508.792	-3.0318	0.516829	-5.86616	4.46e-09	1.03321e-06	65112	Pmepa1	prostate transmembrane protein, androgen induced 1 [Source:MGI Symbol;Acc:MGI:1929600]
H1f5	ENSMUSG00000058773	38.6747	3.20717	0.546613	5.86736	4.42787e-09	1.03321e-06	56702	H1f5	H1.5 linker histone, cluster member [Source:MGI Symbol;Acc:MGI:1861461]
Gm15620	ENSMUSG00000085202	34.9683	6.36169	1.08625	5.85658	4.72505e-09	1.07875e-06	NA	Gm15620	predicted gene 15620 [Source:MGI Symbol;Acc:MGI:3783065]
Cyp2j5	ENSMUSG00000052520	8.28396	4.49375	0.769143	5.84254	5.14108e-09	1.15696e-06	13109	Cyp2j5	cytochrome P450, family 2, subfamily j, polypeptide 5 [Source:MGI Symbol;Acc:MGI:1270149]
Rab3b	ENSMUSG00000003411	179.323	4.66382	0.799387	5.83424	5.40366e-09	1.19893e-06	69908	Rab3b	RAB3B, member RAS oncogene family [Source:MGI Symbol;Acc:MGI:1917158]
Dnajc27	ENSMUSG00000020657	14.9667	3.77156	0.648938	5.8119	6.1768e-09	1.35143e-06	217378	Dnajc27	DnaJ heat shock protein family (Hsp40) member C27 [Source:MGI Symbol;Acc:MGI:2443036]
Efr3b	ENSMUSG00000020658	22.2801	3.8237	0.659924	5.79414	6.86701e-09	1.46452e-06	668212	Efr3b	EFR3 homolog B [Source:MGI Symbol;Acc:MGI:2444851]
Iqgap1	ENSMUSG00000030536	4417.54	-2.64406	0.456456	-5.79259	6.93085e-09	1.46452e-06	29875	Iqgap1	IQ motif containing GTPase activating protein 1 [Source:MGI Symbol;Acc:MGI:1352757]
Lrch2	ENSMUSG00000031290	8.09452	8.10126	1.39934	5.78936	7.06552e-09	1.46452e-06	210297	Lrch2	leucine-rich repeats and calponin homology (CH) domain containing 2 [Source:MGI Symbol;Acc:MGI:2147870]
Gm38312	ENSMUSG00000102700	29.9348	3.96875	0.68551	5.78948	7.06047e-09	1.46452e-06	NA	Gm38312	predicted gene, 38312 [Source:MGI Symbol;Acc:MGI:5611540]
Ttn	ENSMUSG00000051747	61.6661	3.93639	0.682392	5.76851	7.99751e-09	1.63617e-06	22138	Ttn	titin [Source:MGI Symbol;Acc:MGI:98864]
1700122C19Rik	ENSMUSG00000117800	128.237	4.99428	0.866404	5.76438	8.19591e-09	1.65526e-06	NA	1700122C19Rik	RIKEN cDNA 1700122C19 gene [Source:MGI Symbol;Acc:MGI:1925890]
Kirrel3	ENSMUSG00000032036	7.61176	3.94664	0.6863	5.75061	8.89246e-09	1.7732e-06	67703	Kirrel3	kirre like nephrin family adhesion molecule 3 [Source:MGI Symbol;Acc:MGI:1914953]
Tead1	ENSMUSG00000055320	14.2068	7.16736	1.24823	5.74202	9.35529e-09	1.84217e-06	21676	Tead1	TEA domain family member 1 [Source:MGI Symbol;Acc:MGI:101876]
Gm43560	ENSMUSG00000106057	61.606	5.99277	1.05599	5.67501	1.3868e-08	2.69708e-06	NA	Gm43560	predicted gene 43560 [Source:MGI Symbol;Acc:MGI:5663697]
4930463O16Rik	ENSMUSG00000020033	11.1973	3.2686	0.579229	5.64302	1.67091e-08	3.20998e-06	NA	4930463O16Rik	RIKEN cDNA 4930463O16 gene [Source:MGI Symbol;Acc:MGI:1923054]
Edem1	ENSMUSG00000030104	1981.61	2.93974	0.52214	5.63019	1.80014e-08	3.39874e-06	192193	Edem1	ER degradation enhancer, mannosidase alpha-like 1 [Source:MGI Symbol;Acc:MGI:2180139]
Mpp7	ENSMUSG00000057440	161.261	-3.08275	0.547653	-5.62902	1.81232e-08	3.39874e-06	75739	Mpp7	membrane protein, palmitoylated 7 (MAGUK p55 subfamily member 7) [Source:MGI Symbol;Acc:MGI:1922989]
Itgae	ENSMUSG00000005947	410.947	-1.77007	0.316191	-5.5981	2.16717e-08	4.0164e-06	16407	Itgae	integrin alpha E, epithelial-associated [Source:MGI Symbol;Acc:MGI:1298377]
Rwdd4a	ENSMUSG00000031568	174.193	3.06425	0.548396	5.58767	2.30142e-08	4.21562e-06	192174	Rwdd4a	RWD domain containing 4A [Source:MGI Symbol;Acc:MGI:2681000]
Nectin1	ENSMUSG00000032012	13.4409	4.56336	0.818082	5.57812	2.43128e-08	4.4023e-06	58235	Nectin1	nectin cell adhesion molecule 1 [Source:MGI Symbol;Acc:MGI:1926483]
Kcnq1ot1	ENSMUSG00000101609	129.695	3.28256	0.58928	5.57046	2.54063e-08	4.54802e-06	NA	Kcnq1ot1	KCNQ1 overlapping transcript 1 [Source:MGI Symbol;Acc:MGI:1926855]
Ncmap	ENSMUSG00000043924	16.2068	-4.7269	0.849999	-5.56107	2.68132e-08	4.72875e-06	230822	Ncmap	noncompact myelin associated protein [Source:MGI Symbol;Acc:MGI:2444888]
Gm36704	ENSMUSG00000114272	6.53685	4.54224	0.816987	5.55975	2.70163e-08	4.72875e-06	NA	Gm36704	predicted gene, 36704 [Source:MGI Symbol;Acc:MGI:5595863]
Ddx25	ENSMUSG00000032101	14.5899	4.21211	0.759866	5.54323	2.96937e-08	5.14027e-06	30959	Ddx25	DEAD (Asp-Glu-Ala-Asp) box polypeptide 25 [Source:MGI Symbol;Acc:MGI:1353582]
Eomes	ENSMUSG00000032446	12.5467	7.14815	1.29255	5.53029	3.19709e-08	5.47432e-06	13813	Eomes	eomesodermin [Source:MGI Symbol;Acc:MGI:1201683]
Rnf217	ENSMUSG00000063760	7.67356	4.37059	0.791726	5.52033	3.38364e-08	5.73144e-06	268291	Rnf217	ring finger protein 217 [Source:MGI Symbol;Acc:MGI:3610311]
Zan	ENSMUSG00000079173	15.434	4.26003	0.773099	5.51032	3.58174e-08	6.00246e-06	22635	Zan	zonadhesin [Source:MGI Symbol;Acc:MGI:106656]
Sytl1	ENSMUSG00000028860	84.6731	-2.86972	0.521495	-5.50288	3.73646e-08	6.19584e-06	269589	Sytl1	synaptotagmin-like 1 [Source:MGI Symbol;Acc:MGI:1933365]
Gm4775	ENSMUSG00000090538	10.9895	3.74029	0.681408	5.48907	4.04066e-08	6.63047e-06	NA	Gm4775	predicted gene 4775 [Source:MGI Symbol;Acc:MGI:3647362]
Gm16233	ENSMUSG00000085773	61.1221	4.09038	0.746506	5.47937	4.26839e-08	6.93195e-06	NA	Gm16233	predicted gene 16233 [Source:MGI Symbol;Acc:MGI:3802088]
Aoc1	ENSMUSG00000029811	48.1191	6.67003	1.22025	5.4661	4.60058e-08	7.39519e-06	76507	Aoc1	amine oxidase, copper-containing 1 [Source:MGI Symbol;Acc:MGI:1923757]
Zmat4	ENSMUSG00000037492	12.6196	6.83388	1.25513	5.44474	5.18799e-08	8.25519e-06	320158	Zmat4	zinc finger, matrin type 4 [Source:MGI Symbol;Acc:MGI:2443497]
Ank3	ENSMUSG00000069601	18.3449	4.12449	0.758686	5.43636	5.43808e-08	8.56661e-06	11735	Ank3	ankyrin 3, epithelial [Source:MGI Symbol;Acc:MGI:88026]
Gm19705	ENSMUSG00000097113	48.932	3.31328	0.610552	5.42669	5.74089e-08	8.95409e-06	NA	Gm19705	predicted gene, 19705 [Source:MGI Symbol;Acc:MGI:5011890]
Auts2	ENSMUSG00000029673	19.4376	4.38283	0.81283	5.39206	6.96527e-08	1.07572e-05	319974	Auts2	autism susceptibility candidate 2 [Source:MGI Symbol;Acc:MGI:1919847]
Gm48838	ENSMUSG00000113894	33.3498	2.61961	0.488665	5.36075	8.2878e-08	1.26755e-05	NA	Gm48838	predicted gene, 48838 [Source:MGI Symbol;Acc:MGI:6098568]
Dnah5	ENSMUSG00000022262	10.6919	5.68271	1.06283	5.34676	8.95416e-08	1.3563e-05	110082	Dnah5	dynein, axonemal, heavy chain 5 [Source:MGI Symbol;Acc:MGI:107718]
Cpd	ENSMUSG00000020841	30.688	-4.72453	0.884452	-5.34175	9.2051e-08	1.38103e-05	12874	Cpd	carboxypeptidase D [Source:MGI Symbol;Acc:MGI:107265]
Olfr341	ENSMUSG00000075387	9.56298	7.41471	1.38873	5.33921	9.33548e-08	1.38738e-05	258952	Olfr341	olfactory receptor 341 [Source:MGI Symbol;Acc:MGI:3030175]
Nlgn1	ENSMUSG00000063887	24.5675	3.60895	0.67626	5.33662	9.46941e-08	1.39413e-05	192167	Nlgn1	neuroligin 1 [Source:MGI Symbol;Acc:MGI:2179435]
Mdga1	ENSMUSG00000043557	12.0699	4.47051	0.838026	5.33458	9.57685e-08	1.39689e-05	74762	Mdga1	MAM domain containing glycosylphosphatidylinositol anchor 1 [Source:MGI Symbol;Acc:MGI:1922012]
2500004C02Rik	ENSMUSG00000073236	50.5005	-6.36483	1.19419	-5.32982	9.83117e-08	1.42083e-05	NA	2500004C02Rik	RIKEN cDNA 2500004C02 gene [Source:MGI Symbol;Acc:MGI:1919576]
Myom1	ENSMUSG00000024049	9.54121	3.37944	0.634647	5.32492	1.00999e-07	1.44581e-05	17929	Myom1	myomesin 1 [Source:MGI Symbol;Acc:MGI:1341430]
Chl1	ENSMUSG00000030077	10.1088	5.12159	0.9621	5.32335	1.01875e-07	1.44581e-05	12661	Chl1	cell adhesion molecule L1-like [Source:MGI Symbol;Acc:MGI:1098266]
Lactb	ENSMUSG00000032370	14.1155	-6.16725	1.16228	-5.30615	1.11963e-07	1.57478e-05	80907	Lactb	lactamase, beta [Source:MGI Symbol;Acc:MGI:1933395]
Gm37730	ENSMUSG00000103223	39.0642	6.80044	1.28225	5.30352	1.13589e-07	1.58351e-05	NA	Gm37730	predicted gene, 37730 [Source:MGI Symbol;Acc:MGI:5610958]
Vmn1r72	ENSMUSG00000095430	37.4141	5.63862	1.0661	5.289	1.22985e-07	1.69946e-05	252905	Vmn1r72	vomeronasal 1 receptor 72 [Source:MGI Symbol;Acc:MGI:2182256]
Olfr309	ENSMUSG00000054054	5.25902	6.35251	1.20294	5.28083	1.28603e-07	1.73744e-05	258196	Olfr309	olfactory receptor 309 [Source:MGI Symbol;Acc:MGI:3030143]
Msi1	ENSMUSG00000054256	30.3742	4.67146	0.884712	5.2802	1.29042e-07	1.73744e-05	17690	Msi1	musashi RNA-binding protein 1 [Source:MGI Symbol;Acc:MGI:107376]
Gm33948	ENSMUSG00000117473	56.6902	4.08254	0.772955	5.28173	1.2797e-07	1.73744e-05	NA	Gm33948	predicted gene, 33948 [Source:MGI Symbol;Acc:MGI:5593107]
Dock4	ENSMUSG00000035954	22.2936	3.74633	0.709771	5.27822	1.30442e-07	1.7414e-05	238130	Dock4	dedicator of cytokinesis 4 [Source:MGI Symbol;Acc:MGI:1918006]
Scn1a	ENSMUSG00000064329	53.1921	4.92055	0.934552	5.26515	1.40077e-07	1.85431e-05	20265	Scn1a	sodium channel, voltage-gated, type I, alpha [Source:MGI Symbol;Acc:MGI:98246]
Tceanc2	ENSMUSG00000028619	252.931	-2.03563	0.387302	-5.25593	1.4728e-07	1.91879e-05	66526	Tceanc2	transcription elongation factor A (SII) N-terminal and central domain containing 2 [Source:MGI Symbol;Acc:MGI:1913776]
Gm41764	ENSMUSG00000117891	66.1722	3.50556	0.66699	5.2558	1.47384e-07	1.91879e-05	NA	Gm41764	predicted gene, 41764 [Source:MGI Symbol;Acc:MGI:5624649]
Cfh	ENSMUSG00000026365	96.8921	4.31932	0.822395	5.25212	1.50357e-07	1.94145e-05	12628	Cfh	complement component factor h [Source:MGI Symbol;Acc:MGI:88385]
Zfp536	ENSMUSG00000043456	17.7289	3.81023	0.726025	5.24806	1.53705e-07	1.96855e-05	243937	Zfp536	zinc finger protein 536 [Source:MGI Symbol;Acc:MGI:1926102]
Ldlrad4	ENSMUSG00000024544	40.9565	-3.32741	0.635485	-5.23602	1.64081e-07	2.08449e-05	52662	Ldlrad4	low density lipoprotein receptor class A domain containing 4 [Source:MGI Symbol;Acc:MGI:1277150]
Reln	ENSMUSG00000042453	8.82119	4.67028	0.892449	5.2331	1.66689e-07	2.10068e-05	19699	Reln	reelin [Source:MGI Symbol;Acc:MGI:103022]
Tafa4	ENSMUSG00000046500	9.05702	7.77639	1.48963	5.22034	1.78595e-07	2.23287e-05	320701	Tafa4	TAFA chemokine like family member 4 [Source:MGI Symbol;Acc:MGI:2444563]
Gpr137b-ps	ENSMUSG00000097715	134.886	1.95347	0.374411	5.21744	1.81408e-07	2.25018e-05	NA	Gpr137b-ps	G protein-coupled receptor 137B, pseudogene [Source:MGI Symbol;Acc:MGI:3710533]
H2-Q7	ENSMUSG00000060550	748.776	1.55162	0.297673	5.2125	1.86312e-07	2.29295e-05	110558	H2-Q7	histocompatibility 2, Q region locus 7 [Source:MGI Symbol;Acc:MGI:95936]
H2-Q7-1	ENSMUSG00000060550	748.776	1.55162	0.297673	5.2125	1.86312e-07	2.29295e-05	15018	H2-Q7	histocompatibility 2, Q region locus 7 [Source:MGI Symbol;Acc:MGI:95936]
Rab3c	ENSMUSG00000021700	9.93964	8.00422	1.54655	5.17554	2.2725e-07	2.77509e-05	67295	Rab3c	RAB3C, member RAS oncogene family [Source:MGI Symbol;Acc:MGI:1914545]
Flrt3	ENSMUSG00000051379	7.55658	5.02908	0.973603	5.16544	2.39877e-07	2.88457e-05	71436	Flrt3	fibronectin leucine rich transmembrane protein 3 [Source:MGI Symbol;Acc:MGI:1918686]
Gm47355	ENSMUSG00000111585	17.3871	9.17202	1.77516	5.16685	2.38066e-07	2.88457e-05	NA	Gm47355	predicted gene, 47355 [Source:MGI Symbol;Acc:MGI:6096260]
Tenm1	ENSMUSG00000016150	19.3943	3.80035	0.73753	5.15281	2.56617e-07	3.04535e-05	23963	Tenm1	teneurin transmembrane protein 1 [Source:MGI Symbol;Acc:MGI:1345185]
Ghr	ENSMUSG00000055737	13.3637	7.59434	1.47393	5.15244	2.57114e-07	3.04535e-05	14600	Ghr	growth hormone receptor [Source:MGI Symbol;Acc:MGI:95708]
Ppara	ENSMUSG00000022383	51.1582	5.68878	1.10512	5.14768	2.63731e-07	3.10041e-05	19013	Ppara	peroxisome proliferator activated receptor alpha [Source:MGI Symbol;Acc:MGI:104740]
Mogs	ENSMUSG00000030036	27.6835	-4.28401	0.833116	-5.14215	2.71609e-07	3.14607e-05	57377	Mogs	mannosyl-oligosaccharide glucosidase [Source:MGI Symbol;Acc:MGI:1929872]
Gm43027	ENSMUSG00000106897	17.6503	3.56523	0.693191	5.14322	2.70076e-07	3.14607e-05	NA	Gm43027	predicted gene 43027 [Source:MGI Symbol;Acc:MGI:5663164]
Ccbe1	ENSMUSG00000046318	10.8251	7.29172	1.41923	5.13781	2.77952e-07	3.19604e-05	320924	Ccbe1	collagen and calcium binding EGF domains 1 [Source:MGI Symbol;Acc:MGI:2445053]
Dnah6	ENSMUSG00000052861	20.7013	5.19183	1.01153	5.13264	2.85704e-07	3.26137e-05	330355	Dnah6	dynein, axonemal, heavy chain 6 [Source:MGI Symbol;Acc:MGI:107744]
Gm37519	ENSMUSG00000103251	11.2285	3.54633	0.691416	5.12909	2.91149e-07	3.29962e-05	NA	Gm37519	predicted gene, 37519 [Source:MGI Symbol;Acc:MGI:5610747]
Vmn2r79	ENSMUSG00000090362	16.1936	5.23848	1.02298	5.12082	3.04216e-07	3.42308e-05	621430	Vmn2r79	vomeronasal 2, receptor 79 [Source:MGI Symbol;Acc:MGI:3646882]
Gm42031	ENSMUSG00000110386	5.75307	4.54515	0.888279	5.1168	3.10763e-07	3.47194e-05	NA	Gm42031	predicted gene, 42031 [Source:MGI Symbol;Acc:MGI:5624916]
Svep1	ENSMUSG00000028369	22.8771	4.05663	0.79387	5.10994	3.22255e-07	3.57499e-05	64817	Svep1	sushi, von Willebrand factor type A, EGF and pentraxin domain containing 1 [Source:MGI Symbol;Acc:MGI:1928849]
Gm47951	ENSMUSG00000113004	25.895	7.30663	1.43058	5.10747	3.26494e-07	3.59668e-05	NA	Gm47951	predicted gene, 47951 [Source:MGI Symbol;Acc:MGI:6097222]
Ints13	ENSMUSG00000040250	195.348	2.44869	0.479767	5.1039	3.32719e-07	3.63981e-05	71177	Ints13	integrator complex subunit 13 [Source:MGI Symbol;Acc:MGI:1918427]
Frmd3	ENSMUSG00000049122	29.002	3.57431	0.701126	5.09796	3.43342e-07	3.73012e-05	242506	Frmd3	FERM domain containing 3 [Source:MGI Symbol;Acc:MGI:2442466]
Tspan9	ENSMUSG00000030352	128.965	-3.3106	0.649938	-5.09371	3.51115e-07	3.78843e-05	109246	Tspan9	tetraspanin 9 [Source:MGI Symbol;Acc:MGI:1924558]
Hmcn1	ENSMUSG00000066842	12.8768	3.8233	0.751168	5.08981	3.58429e-07	3.84104e-05	545370	Hmcn1	hemicentin 1 [Source:MGI Symbol;Acc:MGI:2685047]
Gm13582	ENSMUSG00000075325	16.5954	7.16304	1.41039	5.07876	3.7991e-07	4.04373e-05	NA	Gm13582	predicted gene 13582 [Source:MGI Symbol;Acc:MGI:3642495]
Gm20136	ENSMUSG00000108896	5.68597	7.07936	1.39469	5.07594	3.85589e-07	4.07664e-05	NA	Gm20136	predicted gene, 20136 [Source:MGI Symbol;Acc:MGI:5012321]
Gm16169	ENSMUSG00000089907	5.80959	8.46719	1.67451	5.05652	4.2698e-07	4.48415e-05	NA	Gm16169	predicted gene 16169 [Source:MGI Symbol;Acc:MGI:3802011]
Bnc2	ENSMUSG00000028487	7.40797	6.31718	1.2524	5.04407	4.55726e-07	4.75433e-05	242509	Bnc2	basonuclin 2 [Source:MGI Symbol;Acc:MGI:2443805]
Gm43873	ENSMUSG00000107606	4.40545	6.21677	1.23624	5.02876	4.93668e-07	5.11628e-05	NA	Gm43873	predicted gene, 43873 [Source:MGI Symbol;Acc:MGI:5690265]
Fgfr1	ENSMUSG00000031565	16.0326	3.99232	0.795113	5.02107	5.13848e-07	5.25626e-05	14182	Fgfr1	fibroblast growth factor receptor 1 [Source:MGI Symbol;Acc:MGI:95522]
Gm43960	ENSMUSG00000108249	122.899	3.98215	0.793078	5.02113	5.13674e-07	5.25626e-05	NA	Gm43960	predicted gene, 43960 [Source:MGI Symbol;Acc:MGI:5690352]
Gm43379	ENSMUSG00000105449	41.1118	2.06663	0.412051	5.01547	5.29039e-07	5.37674e-05	NA	Gm43379	predicted gene 43379 [Source:MGI Symbol;Acc:MGI:5663516]
Shisal1	ENSMUSG00000062760	12.8755	3.46635	0.691849	5.01027	5.4355e-07	5.48881e-05	72301	Shisal1	shisa like 1 [Source:MGI Symbol;Acc:MGI:1919551]
AW551984	ENSMUSG00000038112	50.7225	5.40788	1.08372	4.9901	6.03475e-07	6.05513e-05	244810	AW551984	expressed sequence AW551984 [Source:MGI Symbol;Acc:MGI:2143322]
Mfhas1	ENSMUSG00000070056	46.1039	-3.02483	0.60812	-4.97406	6.55656e-07	6.53706e-05	52065	Mfhas1	malignant fibrous histiocytoma amplified sequence 1 [Source:MGI Symbol;Acc:MGI:1098644]
Brinp3	ENSMUSG00000035131	13.2096	4.00189	0.808993	4.94676	7.54606e-07	7.42957e-05	215378	Brinp3	bone morphogenetic protein/retinoic acid inducible neural specific 3 [Source:MGI Symbol;Acc:MGI:2443035]
Gm11639	ENSMUSG00000040838	4.85603	5.34288	1.07984	4.94784	7.50433e-07	7.42957e-05	NA	Gm11639	predicted gene 11639 [Source:MGI Symbol;Acc:MGI:3651790]
Col4a4	ENSMUSG00000067158	32.3522	4.40537	0.892329	4.93694	7.93597e-07	7.76493e-05	12829	Col4a4	collagen, type IV, alpha 4 [Source:MGI Symbol;Acc:MGI:104687]
Gm8011	ENSMUSG00000094954	5.7869	3.65323	0.740427	4.93395	8.05824e-07	7.83497e-05	100040771	Gm8011	predicted gene 8011 [Source:MGI Symbol;Acc:MGI:3648646]
Olfr1220	ENSMUSG00000101480	4.27717	4.47763	0.907731	4.93277	8.10703e-07	7.83497e-05	258902	Olfr1220	olfactory receptor 1220 [Source:MGI Symbol;Acc:MGI:3031054]
Gm25794	ENSMUSG00000065220	12.2355	4.14756	0.841409	4.9293	8.25233e-07	7.92676e-05	NA	Gm25794	predicted gene, 25794 [Source:MGI Symbol;Acc:MGI:5455571]
Megf8	ENSMUSG00000045039	8.87302	4.64245	0.942412	4.92614	8.38707e-07	8.00736e-05	269878	Megf8	multiple EGF-like-domains 8 [Source:MGI Symbol;Acc:MGI:2446294]
Acox1	ENSMUSG00000020777	69.9133	-3.62828	0.737372	-4.92055	8.62993e-07	8.1896e-05	11430	Acox1	acyl-Coenzyme A oxidase 1, palmitoyl [Source:MGI Symbol;Acc:MGI:1330812]
Slc4a10	ENSMUSG00000026904	42.5286	5.31604	1.08197	4.91332	8.95473e-07	8.44694e-05	94229	Slc4a10	solute carrier family 4, sodium bicarbonate cotransporter-like, member 10 [Source:MGI Symbol;Acc:MGI:2150150]
Vps36	ENSMUSG00000031479	68.8385	-3.92954	0.800508	-4.9088	9.16335e-07	8.49119e-05	70160	Vps36	vacuolar protein sorting 36 [Source:MGI Symbol;Acc:MGI:1917410]
Tent5a	ENSMUSG00000032265	405.233	-3.13777	0.639094	-4.90972	9.12078e-07	8.49119e-05	212943	Tent5a	terminal nucleotidyltransferase 5A [Source:MGI Symbol;Acc:MGI:2670964]
Pcdh15	ENSMUSG00000052613	28.0887	4.18462	0.852389	4.90929	9.14081e-07	8.49119e-05	11994	Pcdh15	protocadherin 15 [Source:MGI Symbol;Acc:MGI:1891428]
Adamtsl3	ENSMUSG00000070469	85.9236	3.29989	0.673524	4.89945	9.61064e-07	8.8536e-05	269959	Adamtsl3	ADAMTS-like 3 [Source:MGI Symbol;Acc:MGI:3028499]
Ogn	ENSMUSG00000021390	10.1764	4.54379	0.930783	4.88169	1.05182e-06	9.63328e-05	18295	Ogn	osteoglycin [Source:MGI Symbol;Acc:MGI:109278]
Bicd1	ENSMUSG00000003452	32.3662	2.98714	0.612906	4.87373	1.09512e-06	9.91458e-05	12121	Bicd1	BICD cargo adaptor 1 [Source:MGI Symbol;Acc:MGI:1101760]
Gm20501	ENSMUSG00000092536	24.6348	4.41072	0.904859	4.87448	1.09093e-06	9.91458e-05	NA	Gm20501	predicted gene 20501 [Source:MGI Symbol;Acc:MGI:5141966]
Slco1c1	ENSMUSG00000030235	4.67575	4.40151	0.904388	4.86684	1.13396e-06	0.000102076	58807	Slco1c1	solute carrier organic anion transporter family, member 1c1 [Source:MGI Symbol;Acc:MGI:1889679]
Tfam	ENSMUSG00000003923	69.1629	-2.44485	0.502781	-4.86265	1.15826e-06	0.000103474	21780	Tfam	transcription factor A, mitochondrial [Source:MGI Symbol;Acc:MGI:107810]
Gm33111	ENSMUSG00000112569	10.7574	5.67817	1.16789	4.8619	1.16263e-06	0.000103474	NA	Gm33111	predicted gene, 33111 [Source:MGI Symbol;Acc:MGI:5592270]
Sorbs2	ENSMUSG00000031626	10.2256	4.87126	1.00406	4.85154	1.22505e-06	0.000108417	234214	Sorbs2	sorbin and SH3 domain containing 2 [Source:MGI Symbol;Acc:MGI:1924574]
4930455M05Rik	ENSMUSG00000114787	22.6282	5.06661	1.04617	4.84303	1.27875e-06	0.000112537	NA	4930455M05Rik	RIKEN cDNA 4930455M05 gene [Source:MGI Symbol;Acc:MGI:1926168]
Olfr525	ENSMUSG00000061489	24.5213	3.44087	0.711145	4.8385	1.30824e-06	0.000114493	258958	Olfr525	olfactory receptor 525 [Source:MGI Symbol;Acc:MGI:3030359]
Tmbim4	ENSMUSG00000020225	35.8652	-4.06145	0.839898	-4.83564	1.32717e-06	0.000114657	68212	Tmbim4	transmembrane BAX inhibitor motif containing 4 [Source:MGI Symbol;Acc:MGI:1915462]
Galnt14	ENSMUSG00000024064	49.0384	4.4989	0.9305	4.83493	1.33195e-06	0.000114657	71685	Galnt14	polypeptide N-acetylgalactosaminyltransferase 14 [Source:MGI Symbol;Acc:MGI:1918935]
Als2cl	ENSMUSG00000044037	15.6806	6.59029	1.36301	4.8351	1.33077e-06	0.000114657	235633	Als2cl	ALS2 C-terminal like [Source:MGI Symbol;Acc:MGI:2447532]
Obscn	ENSMUSG00000061462	72.1142	4.14323	0.857914	4.82943	1.36927e-06	0.000117229	380698	Obscn	obscurin, cytoskeletal calmodulin and titin-interacting RhoGEF [Source:MGI Symbol;Acc:MGI:2681862]
Mis18a	ENSMUSG00000022978	10.8844	-5.58847	1.15798	-4.82603	1.39278e-06	0.000118597	66578	Mis18a	MIS18 kinetochore protein A [Source:MGI Symbol;Acc:MGI:1913828]
Usp9y	ENSMUSG00000069044	4.287	6.57367	1.36325	4.82204	1.42094e-06	0.000120345	107868	Usp9y	ubiquitin specific peptidase 9, Y chromosome [Source:MGI Symbol;Acc:MGI:1313274]
Mdga2	ENSMUSG00000034912	7.20806	4.10549	0.851668	4.82053	1.4318e-06	0.000120616	320772	Mdga2	MAM domain containing glycosylphosphatidylinositol anchor 2 [Source:MGI Symbol;Acc:MGI:2444706]
Hesx1	ENSMUSG00000040726	7.71876	4.1758	0.86799	4.81089	1.50262e-06	0.000125908	15209	Hesx1	homeobox gene expressed in ES cells [Source:MGI Symbol;Acc:MGI:96071]
Pla2g2d	ENSMUSG00000041202	63.5194	3.49172	0.726642	4.80528	1.54537e-06	0.000128806	18782	Pla2g2d	phospholipase A2, group IID [Source:MGI Symbol;Acc:MGI:1341796]
Rad9a	ENSMUSG00000024824	24.0818	-3.76652	0.78408	-4.80374	1.55729e-06	0.000129116	19367	Rad9a	RAD9 checkpoint clamp component A [Source:MGI Symbol;Acc:MGI:1328356]
Gm9877	ENSMUSG00000052426	13.6067	3.34833	0.700515	4.77981	1.75463e-06	0.000144716	NA	Gm9877	predicted gene 9877 [Source:MGI Symbol;Acc:MGI:3708538]
Olfr46	ENSMUSG00000093942	4.62769	6.59969	1.38136	4.77767	1.77338e-06	0.000145501	18345	Olfr46	olfactory receptor 46 [Source:MGI Symbol;Acc:MGI:1333824]
Gm3985	ENSMUSG00000079070	6.17492	4.99645	1.04726	4.77099	1.83324e-06	0.000149632	100042715	Gm3985	predicted gene 3985 [Source:MGI Symbol;Acc:MGI:3782158]
Phactr1	ENSMUSG00000054728	20.784	6.81036	1.42781	4.76979	1.8442e-06	0.000149751	218194	Phactr1	phosphatase and actin regulator 1 [Source:MGI Symbol;Acc:MGI:2659021]
Vmn1r171	ENSMUSG00000062483	7.43069	3.92788	0.824088	4.76634	1.87607e-06	0.000151557	81012	Vmn1r171	vomeronasal 1 receptor 171 [Source:MGI Symbol;Acc:MGI:3033476]
Fam229b	ENSMUSG00000051736	3.70775	5.67107	1.19325	4.75262	2.00793e-06	0.000161382	66337	Fam229b	family with sequence similarity 229, member B [Source:MGI Symbol;Acc:MGI:1913587]
Creb5	ENSMUSG00000053007	8.33089	4.04456	0.851386	4.75056	2.02853e-06	0.00016221	231991	Creb5	cAMP responsive element binding protein 5 [Source:MGI Symbol;Acc:MGI:2443973]
D930007J09Rik	ENSMUSG00000042874	3.92938	4.99072	1.05175	4.74515	2.08351e-06	0.000165765	NA	D930007J09Rik	RIKEN cDNA D930007J09 gene [Source:MGI Symbol;Acc:MGI:3686989]
Unc13b	ENSMUSG00000028456	13.5146	3.94009	0.832477	4.73297	2.21255e-06	0.000175147	22249	Unc13b	unc-13 homolog B [Source:MGI Symbol;Acc:MGI:1342278]
Gm26871	ENSMUSG00000097311	3.83381	5.99211	1.26705	4.72918	2.25424e-06	0.000177556	NA	Gm26871	predicted gene, 26871 [Source:MGI Symbol;Acc:MGI:5477365]
Spta1	ENSMUSG00000026532	8.0076	7.20884	1.52858	4.71604	2.40479e-06	0.000188006	20739	Spta1	spectrin alpha, erythrocytic 1 [Source:MGI Symbol;Acc:MGI:98385]
Gm11434	ENSMUSG00000081342	38.3896	3.28915	0.697513	4.71553	2.4108e-06	0.000188006	NA	Gm11434	predicted gene 11434 [Source:MGI Symbol;Acc:MGI:3651717]
Tspan32	ENSMUSG00000000244	62.0369	3.46965	0.736254	4.71257	2.44614e-06	0.000189823	27027	Tspan32	tetraspanin 32 [Source:MGI Symbol;Acc:MGI:1350360]
Gabra1	ENSMUSG00000010803	7.80867	3.981	0.845729	4.70718	2.51169e-06	0.000193954	14394	Gabra1	gamma-aminobutyric acid (GABA) A receptor, subunit alpha 1 [Source:MGI Symbol;Acc:MGI:95613]
A2ml1	ENSMUSG00000047228	30.0699	4.92325	1.05191	4.68029	2.86468e-06	0.000220133	232400	A2ml1	alpha-2-macroglobulin like 1 [Source:MGI Symbol;Acc:MGI:3039594]
Slc1a2	ENSMUSG00000005089	4.60444	4.69637	1.0037	4.67907	2.88182e-06	0.000220375	20511	Slc1a2	solute carrier family 1 (glial high affinity glutamate transporter), member 2 [Source:MGI Symbol;Acc:MGI:101931]
Gm13456	ENSMUSG00000082536	80.8059	1.69946	0.363439	4.67606	2.92441e-06	0.000222552	NA	Gm13456	predicted gene 13456 [Source:MGI Symbol;Acc:MGI:3651389]
Chrdl1	ENSMUSG00000031283	7.70084	3.58282	0.766678	4.67317	2.96591e-06	0.000223993	83453	Chrdl1	chordin-like 1 [Source:MGI Symbol;Acc:MGI:1933172]
Hps4	ENSMUSG00000042328	31.6667	-2.91838	0.624552	-4.67276	2.97179e-06	0.000223993	192232	Hps4	HPS4, biogenesis of lysosomal organelles complex 3 subunit 2 [Source:MGI Symbol;Acc:MGI:2177742]
2900079G21Rik	ENSMUSG00000087038	3.15831	7.05436	1.51013	4.67135	2.99228e-06	0.000224464	NA	2900079G21Rik	RIKEN cDNA 2900079G21 gene [Source:MGI Symbol;Acc:MGI:1920268]
Gt(ROSA)26Sor	ENSMUSG00000086429	39.9373	-4.31061	0.923243	-4.66899	3.02684e-06	0.00022598	NA	Gt(ROSA)26Sor	gene trap ROSA 26, Philippe Soriano [Source:MGI Symbol;Acc:MGI:104735]
Gm49971	ENSMUSG00000117599	10.6058	5.58727	1.19836	4.66243	3.12502e-06	0.00023221	NA	Gm49971	predicted gene, 49971 [Source:MGI Symbol;Acc:MGI:6275241]
Pknox2	ENSMUSG00000035934	2.97153	6.54624	1.40627	4.65502	3.23946e-06	0.000239583	208076	Pknox2	Pbx/knotted 1 homeobox 2 [Source:MGI Symbol;Acc:MGI:2445415]
Gm14800	ENSMUSG00000081135	32.8948	3.93721	0.846684	4.65015	3.31694e-06	0.000244167	NA	Gm14800	predicted gene 14800 [Source:MGI Symbol;Acc:MGI:3705352]
Btla	ENSMUSG00000052013	9.34733	7.49525	1.61261	4.6479	3.35335e-06	0.000245699	208154	Btla	B and T lymphocyte associated [Source:MGI Symbol;Acc:MGI:2658978]
Eif3f	ENSMUSG00000031029	875.692	-1.33892	0.288182	-4.6461	3.38276e-06	0.000246706	66085	Eif3f	eukaryotic translation initiation factor 3, subunit F [Source:MGI Symbol;Acc:MGI:1913335]
Ifi213	ENSMUSG00000073491	64.2567	4.09113	0.881292	4.64219	3.44727e-06	0.000250253	623121	Ifi213	interferon activated gene 213 [Source:MGI Symbol;Acc:MGI:3695276]
Slc7a11	ENSMUSG00000027737	8.50757	5.13258	1.10619	4.63987	3.48635e-06	0.000251929	26570	Slc7a11	solute carrier family 7 (cationic amino acid transporter, y+ system), member 11 [Source:MGI Symbol;Acc:MGI:1347355]
Scn9a	ENSMUSG00000075316	6.79776	5.52424	1.19196	4.63458	3.57655e-06	0.000257267	20274	Scn9a	sodium channel, voltage-gated, type IX, alpha [Source:MGI Symbol;Acc:MGI:107636]
Gm10811	ENSMUSG00000113908	8.21197	9.64772	2.08211	4.63363	3.59316e-06	0.000257287	NA	Gm10811	predicted gene 10811 [Source:MGI Symbol;Acc:MGI:3642757]
Gemin7	ENSMUSG00000044709	18.7586	-4.07371	0.879368	-4.63255	3.61193e-06	0.00025746	69731	Gemin7	gem nuclear organelle associated protein 7 [Source:MGI Symbol;Acc:MGI:1916981]
4933424G06Rik	ENSMUSG00000102416	11.0854	3.30179	0.713018	4.63072	3.64397e-06	0.000258574	71166	4933424G06Rik	RIKEN cDNA 4933424G06 gene [Source:MGI Symbol;Acc:MGI:1918416]
Jakmip2	ENSMUSG00000024502	11.7421	5.09348	1.10041	4.62873	3.67915e-06	0.0002599	76217	Jakmip2	janus kinase and microtubule interacting protein 2 [Source:MGI Symbol;Acc:MGI:1923467]
Skil	ENSMUSG00000027660	2780.5	-2.31519	0.500907	-4.622	3.80056e-06	0.000267278	20482	Skil	SKI-like [Source:MGI Symbol;Acc:MGI:106203]
Thsd4	ENSMUSG00000032289	3.97644	5.08822	1.10338	4.61149	3.99787e-06	0.0002786	207596	Thsd4	thrombospondin, type I, domain containing 4 [Source:MGI Symbol;Acc:MGI:2672033]
Dnah10	ENSMUSG00000038011	6.85373	4.38414	0.950759	4.6112	4.00358e-06	0.0002786	56087	Dnah10	dynein, axonemal, heavy chain 10 [Source:MGI Symbol;Acc:MGI:1860299]
Dnah9	ENSMUSG00000056752	7.25279	4.42719	0.960214	4.61062	4.01461e-06	0.0002786	237806	Dnah9	dynein, axonemal, heavy chain 9 [Source:MGI Symbol;Acc:MGI:1289279]
Sipa1l3	ENSMUSG00000030583	93.4511	3.34101	0.725207	4.60697	4.0858e-06	0.000282297	74206	Sipa1l3	signal-induced proliferation-associated 1 like 3 [Source:MGI Symbol;Acc:MGI:1921456]
Vmn2r67	ENSMUSG00000095664	5.51632	5.84152	1.26844	4.6053	4.11876e-06	0.000283331	620672	Vmn2r67	vomeronasal 2, receptor 67 [Source:MGI Symbol;Acc:MGI:3643129]
Olfr338	ENSMUSG00000068950	4.30524	4.56589	0.992334	4.60116	4.20138e-06	0.000287758	258949	Olfr338	olfactory receptor 338 [Source:MGI Symbol;Acc:MGI:3030172]
Scn11a	ENSMUSG00000034115	4.71378	4.72925	1.02842	4.59859	4.25368e-06	0.000290079	24046	Scn11a	sodium channel, voltage-gated, type XI, alpha [Source:MGI Symbol;Acc:MGI:1345149]
Hspg2	ENSMUSG00000028763	4.94578	4.163	0.905661	4.59665	4.29344e-06	0.000291528	15530	Hspg2	perlecan (heparan sulfate proteoglycan 2) [Source:MGI Symbol;Acc:MGI:96257]
Gm50398	ENSMUSG00000117983	35.9294	5.83741	1.27196	4.5893	4.44727e-06	0.000300678	NA	Gm50398	predicted gene, 50398 [Source:MGI Symbol;Acc:MGI:6303307]
Gm26122	ENSMUSG00000065296	18.0507	4.06312	0.888391	4.57357	4.79478e-06	0.000322787	NA	Gm26122	predicted gene, 26122 [Source:MGI Symbol;Acc:MGI:5455899]
Gm48914	ENSMUSG00000115691	35.2692	3.86521	0.845398	4.57207	4.82941e-06	0.000323735	NA	Gm48914	predicted gene, 48914 [Source:MGI Symbol;Acc:MGI:6118221]
8430423G03Rik	ENSMUSG00000079069	14.7165	3.7892	0.830594	4.56204	5.06585e-06	0.000338145	NA	8430423G03Rik	RIKEN cDNA 8430423G03 gene [Source:MGI Symbol;Acc:MGI:1918723]
Dkk4	ENSMUSG00000031535	5.95779	3.52702	0.773282	4.56111	5.0884e-06	0.000338217	234130	Dkk4	dickkopf WNT signaling pathway inhibitor 4 [Source:MGI Symbol;Acc:MGI:2385299]
Zer1	ENSMUSG00000039686	1789.75	2.90989	0.638581	4.55681	5.19372e-06	0.000343767	227693	Zer1	zyg-11 related, cell cycle regulator [Source:MGI Symbol;Acc:MGI:2442511]
Ccdc178	ENSMUSG00000024306	23.9113	6.89436	1.51593	4.54793	5.4175e-06	0.000357079	70950	Ccdc178	coiled coil domain containing 178 [Source:MGI Symbol;Acc:MGI:1918200]
Iglc1	ENSMUSG00000105906	9.30915	-5.9113	1.3017	-4.54122	5.59285e-06	0.000367101	NA	Iglc1	immunoglobulin lambda constant 1 [Source:MGI Symbol;Acc:MGI:99546]
Ctnnal1	ENSMUSG00000038816	4.51835	6.92673	1.52624	4.53842	5.66785e-06	0.00037048	54366	Ctnnal1	catenin (cadherin associated protein), alpha-like 1 [Source:MGI Symbol;Acc:MGI:1859649]
Crybg2	ENSMUSG00000012123	11.5869	4.44786	0.98228	4.52809	5.95187e-06	0.000384262	230806	Crybg2	crystallin beta-gamma domain containing 2 [Source:MGI Symbol;Acc:MGI:1334463]
Rassf9	ENSMUSG00000044921	15.0056	4.24598	0.937593	4.5286	5.93771e-06	0.000384262	237504	Rassf9	Ras association (RalGDS/AF-6) domain family (N-terminal) member 9 [Source:MGI Symbol;Acc:MGI:2384307]
Slc9b1	ENSMUSG00000050150	3.93081	4.07751	0.900282	4.52915	5.92222e-06	0.000384262	74446	Slc9b1	solute carrier family 9, subfamily B (NHA1, cation proton antiporter 1), member 1 [Source:MGI Symbol;Acc:MGI:1921696]
Nipal2	ENSMUSG00000038879	10.4436	7.15961	1.58467	4.51805	6.24121e-06	0.000401297	223473	Nipal2	NIPA-like domain containing 2 [Source:MGI Symbol;Acc:MGI:1924488]
Glipr2	ENSMUSG00000028480	60.5054	2.82839	0.627835	4.50499	6.63765e-06	0.000422645	384009	Glipr2	GLI pathogenesis-related 2 [Source:MGI Symbol;Acc:MGI:1917770]
Pkhd1l1	ENSMUSG00000038725	4.065	5.17948	1.14957	4.5056	6.61869e-06	0.000422645	192190	Pkhd1l1	polycystic kidney and hepatic disease 1-like 1 [Source:MGI Symbol;Acc:MGI:2183153]
Zfp112	ENSMUSG00000052675	4.2201	4.98818	1.10738	4.50448	6.65371e-06	0.000422645	57745	Zfp112	zinc finger protein 112 [Source:MGI Symbol;Acc:MGI:1929115]
Tns3	ENSMUSG00000020422	19.9408	5.74986	1.27756	4.50067	6.77408e-06	0.000428153	319939	Tns3	tensin 3 [Source:MGI Symbol;Acc:MGI:2443012]
Gpr137	ENSMUSG00000024958	30.6581	-2.0247	0.449978	-4.49956	6.80945e-06	0.000428153	107173	Gpr137	G protein-coupled receptor 137 [Source:MGI Symbol;Acc:MGI:2147529]
Elmod3	ENSMUSG00000056698	139.376	-2.43312	0.540792	-4.49917	6.82196e-06	0.000428153	232089	Elmod3	ELMO/CED-12 domain containing 3 [Source:MGI Symbol;Acc:MGI:2445168]
Mettl1	ENSMUSG00000006732	19.8908	-4.11754	0.915547	-4.49736	6.88031e-06	0.000430101	17299	Mettl1	methyltransferase like 1 [Source:MGI Symbol;Acc:MGI:1339986]
H2-Q6	ENSMUSG00000073409	354.019	1.7287	0.384472	4.4963	6.91459e-06	0.000430536	110557	H2-Q6	histocompatibility 2, Q region locus 6 [Source:MGI Symbol;Acc:MGI:95935]
Pate1	ENSMUSG00000091215	4.68939	7.30087	1.62449	4.49427	6.98106e-06	0.000432963	100312987	Pate1	prostate and testis expressed 1 [Source:MGI Symbol;Acc:MGI:4936886]
Vmn2r105	ENSMUSG00000091670	34.0873	3.45291	0.768659	4.49212	7.0516e-06	0.000435623	627743	Vmn2r105	vomeronasal 2, receptor 105 [Source:MGI Symbol;Acc:MGI:3646973]
Aif1l	ENSMUSG00000001864	4.76109	8.17132	1.81978	4.49029	7.11257e-06	0.000437673	108897	Aif1l	allograft inflammatory factor 1-like [Source:MGI Symbol;Acc:MGI:1919598]
Rhoj	ENSMUSG00000046768	12.034	4.822	1.07564	4.48292	7.36301e-06	0.000451321	80837	Rhoj	ras homolog family member J [Source:MGI Symbol;Acc:MGI:1931551]
Arhgap29	ENSMUSG00000039831	3.92977	7.73211	1.72627	4.47909	7.4962e-06	0.000457704	214137	Arhgap29	Rho GTPase activating protein 29 [Source:MGI Symbol;Acc:MGI:2443818]
Dffa	ENSMUSG00000028974	43.3514	-2.93655	0.656349	-4.47407	7.67447e-06	0.000466779	13347	Dffa	DNA fragmentation factor, alpha subunit [Source:MGI Symbol;Acc:MGI:1196227]
Gm14172	ENSMUSG00000083498	16.5702	3.60835	0.807178	4.47033	7.80993e-06	0.000473192	NA	Gm14172	predicted gene 14172 [Source:MGI Symbol;Acc:MGI:3650935]
Npr1	ENSMUSG00000027931	4.97515	5.9306	1.32709	4.46887	7.86348e-06	0.000474611	18160	Npr1	natriuretic peptide receptor 1 [Source:MGI Symbol;Acc:MGI:97371]
Nfasc	ENSMUSG00000026442	11.7924	3.5353	0.793078	4.45769	8.28474e-06	0.000498128	269116	Nfasc	neurofascin [Source:MGI Symbol;Acc:MGI:104753]
Blk	ENSMUSG00000014453	132.881	5.31902	1.1936	4.45629	8.33917e-06	0.000499494	12143	Blk	B lymphoid kinase [Source:MGI Symbol;Acc:MGI:88169]
Fat3	ENSMUSG00000074505	7.47505	3.76234	0.845176	4.45154	8.52566e-06	0.00050873	270120	Fat3	FAT atypical cadherin 3 [Source:MGI Symbol;Acc:MGI:2444314]
Vmn2r53	ENSMUSG00000096002	24.1079	4.67847	1.05213	4.44666	8.72148e-06	0.000518451	637908	Vmn2r53	vomeronasal 2, receptor 53 [Source:MGI Symbol;Acc:MGI:3644480]
Gm50249	ENSMUSG00000118169	32.3831	3.72845	0.839139	4.44319	8.86362e-06	0.000524919	NA	Gm50249	predicted gene, 50249 [Source:MGI Symbol;Acc:MGI:6303063]
Efcab12	ENSMUSG00000030321	4.05813	8.68128	1.95663	4.43685	9.12829e-06	0.000532585	212516	Efcab12	EF-hand calcium binding domain 12 [Source:MGI Symbol;Acc:MGI:2681834]
Col12a1	ENSMUSG00000032332	5.18304	4.02751	0.907416	4.43844	9.06128e-06	0.000532585	12816	Col12a1	collagen, type XII, alpha 1 [Source:MGI Symbol;Acc:MGI:88448]
Jchain	ENSMUSG00000067149	28.109	-3.54106	0.797962	-4.43763	9.09551e-06	0.000532585	16069	Jchain	immunoglobulin joining chain [Source:MGI Symbol;Acc:MGI:96493]
Fign	ENSMUSG00000075324	13.6274	5.35484	1.20687	4.43695	9.12418e-06	0.000532585	60344	Fign	fidgetin [Source:MGI Symbol;Acc:MGI:1890647]
Cdc23	ENSMUSG00000024370	55.3018	-4.26697	0.962486	-4.43328	9.28096e-06	0.000539494	52563	Cdc23	CDC23 cell division cycle 23 [Source:MGI Symbol;Acc:MGI:1098815]
Gm29234	ENSMUSG00000101266	21.8906	3.36569	0.761124	4.422	9.77925e-06	0.000566369	NA	Gm29234	predicted gene 29234 [Source:MGI Symbol;Acc:MGI:5579940]
5031415H12Rik	ENSMUSG00000097282	23.684	3.99277	0.903596	4.41876	9.9269e-06	0.000572815	NA	5031415H12Rik	RIKEN cDNA 5031415H12 gene [Source:MGI Symbol;Acc:MGI:1923234]
Csmd2	ENSMUSG00000028804	6.80611	4.16131	0.942239	4.41641	1.00355e-05	0.000576968	329942	Csmd2	CUB and Sushi multiple domains 2 [Source:MGI Symbol;Acc:MGI:2386401]
Vmn1r80	ENSMUSG00000115744	11.2992	3.6407	0.824855	4.41374	1.01599e-05	0.000581997	171238	Vmn1r80	vomeronasal 1 receptor 80 [Source:MGI Symbol;Acc:MGI:2159642]
C130089K02Rik	ENSMUSG00000104339	12.7025	7.19861	1.63265	4.40917	1.0377e-05	0.000592278	NA	C130089K02Rik	RIKEN cDNA C130089K02 gene [Source:MGI Symbol;Acc:MGI:2444420]
Gdpd1	ENSMUSG00000061666	29.4079	4.13329	0.938266	4.40525	1.05662e-05	0.000600903	66569	Gdpd1	glycerophosphodiester phosphodiesterase domain containing 1 [Source:MGI Symbol;Acc:MGI:1913819]
Slit2	ENSMUSG00000031558	13.4409	4.00748	0.910099	4.40335	1.06593e-05	0.000604013	20563	Slit2	slit guidance ligand 2 [Source:MGI Symbol;Acc:MGI:1315205]
Ltbp3	ENSMUSG00000024940	15.7661	4.43224	1.00746	4.39943	1.08536e-05	0.000611055	16998	Ltbp3	latent transforming growth factor beta binding protein 3 [Source:MGI Symbol;Acc:MGI:1101355]
Arpp21	ENSMUSG00000032503	143.692	4.75243	1.08046	4.3985	1.08999e-05	0.000611055	74100	Arpp21	cyclic AMP-regulated phosphoprotein, 21 [Source:MGI Symbol;Acc:MGI:107562]
Rskr	ENSMUSG00000037593	18.8628	5.9176	1.34532	4.39865	1.08928e-05	0.000611055	216976	Rskr	ribosomal protein S6 kinase related [Source:MGI Symbol;Acc:MGI:2652869]
Gm4117	ENSMUSG00000089940	47.3734	3.31663	0.754281	4.39707	1.09723e-05	0.000612934	NA	Gm4117	predicted gene 4117 [Source:MGI Symbol;Acc:MGI:3782293]
Dgkg	ENSMUSG00000022861	7.93199	4.91705	1.11932	4.3929	1.11848e-05	0.000618758	110197	Dgkg	diacylglycerol kinase, gamma [Source:MGI Symbol;Acc:MGI:105060]
Rcc1	ENSMUSG00000028896	34.1465	-4.46558	1.01676	-4.39197	1.12327e-05	0.000618758	100088	Rcc1	regulator of chromosome condensation 1 [Source:MGI Symbol;Acc:MGI:1913989]
Gria2	ENSMUSG00000033981	14.9977	5.52674	1.25838	4.39195	1.12337e-05	0.000618758	14800	Gria2	glutamate receptor, ionotropic, AMPA2 (alpha 2) [Source:MGI Symbol;Acc:MGI:95809]
Gucy1a2	ENSMUSG00000041624	6.11501	5.16423	1.17539	4.39363	1.11474e-05	0.000618758	234889	Gucy1a2	guanylate cyclase 1, soluble, alpha 2 [Source:MGI Symbol;Acc:MGI:2660877]
9630050E16Rik	ENSMUSG00000115275	5.89951	6.84383	1.55924	4.38921	1.13764e-05	0.000624432	NA	9630050E16Rik	RIKEN cDNA 9630050E16 gene [Source:MGI Symbol;Acc:MGI:2443518]
Cdcp3	ENSMUSG00000006204	5.68173	5.06324	1.15537	4.38236	1.174e-05	0.000641852	71395	Cdcp3	CUB domain containing protein 3 [Source:MGI Symbol;Acc:MGI:1918645]
Vipr2	ENSMUSG00000011171	26.1115	-4.53149	1.03418	-4.38171	1.17752e-05	0.000641852	22355	Vipr2	vasoactive intestinal peptide receptor 2 [Source:MGI Symbol;Acc:MGI:107166]
Igha	ENSMUSG00000095079	127.545	-2.07539	0.47374	-4.38086	1.18212e-05	0.000642137	NA	Igha	immunoglobulin heavy constant alpha [Source:MGI Symbol;Acc:MGI:96444]
Sema3c	ENSMUSG00000028780	6.03205	6.48596	1.48343	4.37227	1.22962e-05	0.000665645	20348	Sema3c	sema domain, immunoglobulin domain (Ig), short basic domain, secreted, (semaphorin) 3C [Source:MGI Symbol;Acc:MGI:107557]
Slc24a2	ENSMUSG00000037996	6.09978	5.39176	1.23419	4.36867	1.25003e-05	0.000674374	76376	Slc24a2	solute carrier family 24 (sodium/potassium/calcium exchanger), member 2 [Source:MGI Symbol;Acc:MGI:1923626]
4930572G02Rik	ENSMUSG00000115725	9.48059	4.30103	0.985176	4.36575	1.2669e-05	0.000681142	NA	4930572G02Rik	RIKEN cDNA 4930572G02 gene [Source:MGI Symbol;Acc:MGI:1923193]
Negr1	ENSMUSG00000040037	17.6528	5.35958	1.2287	4.362	1.28881e-05	0.000689571	320840	Negr1	neuronal growth regulator 1 [Source:MGI Symbol;Acc:MGI:2444846]
Gm43111	ENSMUSG00000106472	3.43174	5.57343	1.27785	4.36157	1.29133e-05	0.000689571	NA	Gm43111	predicted gene 43111 [Source:MGI Symbol;Acc:MGI:5663248]
Tenm2	ENSMUSG00000049336	14.6152	4.21859	0.967803	4.35893	1.30699e-05	0.000690906	23964	Tenm2	teneurin transmembrane protein 2 [Source:MGI Symbol;Acc:MGI:1345184]
Olfr921	ENSMUSG00000049926	3.44701	7.2582	1.66471	4.36004	1.30039e-05	0.000690906	258778	Olfr921	olfactory receptor 921 [Source:MGI Symbol;Acc:MGI:3030755]
Vmn2r94	ENSMUSG00000090417	9.91985	4.32734	0.992675	4.35928	1.30494e-05	0.000690906	665227	Vmn2r94	vomeronasal 2, receptor 94 [Source:MGI Symbol;Acc:MGI:3648050]
Atf2	ENSMUSG00000027104	63.3901	-2.91228	0.668717	-4.35503	1.33047e-05	0.000700965	11909	Atf2	activating transcription factor 2 [Source:MGI Symbol;Acc:MGI:109349]
Gm49767	ENSMUSG00000116617	13.6422	2.54931	0.585641	4.35302	1.34273e-05	0.000705066	NA	Gm49767	predicted gene, 49767 [Source:MGI Symbol;Acc:MGI:6215277]
Gm42397	ENSMUSG00000109532	4.34073	8.05104	1.85056	4.35061	1.35759e-05	0.000710501	NA	Gm42397	predicted gene, 42397 [Source:MGI Symbol;Acc:MGI:5625282]
Tet1	ENSMUSG00000047146	158.721	2.14341	0.493273	4.34529	1.39093e-05	0.000725539	52463	Tet1	tet methylcytosine dioxygenase 1 [Source:MGI Symbol;Acc:MGI:1098693]
Opcml	ENSMUSG00000062257	8.38309	5.79477	1.335	4.34066	1.42057e-05	0.000738558	330908	Opcml	opioid binding protein/cell adhesion molecule-like [Source:MGI Symbol;Acc:MGI:97397]
Angptl2	ENSMUSG00000004105	56.495	3.89565	0.898194	4.3372	1.44309e-05	0.000743168	26360	Angptl2	angiopoietin-like 2 [Source:MGI Symbol;Acc:MGI:1347002]
Slc30a4	ENSMUSG00000005802	92.8366	2.79544	0.644537	4.33712	1.44359e-05	0.000743168	22785	Slc30a4	solute carrier family 30 (zinc transporter), member 4 [Source:MGI Symbol;Acc:MGI:1345282]
Rnf34	ENSMUSG00000029474	16.0386	-5.97583	1.37778	-4.3373	1.44245e-05	0.000743168	80751	Rnf34	ring finger protein 34 [Source:MGI Symbol;Acc:MGI:2153340]
Arhgap6	ENSMUSG00000031355	49.1442	3.06232	0.70679	4.33271	1.47284e-05	0.000755753	11856	Arhgap6	Rho GTPase activating protein 6 [Source:MGI Symbol;Acc:MGI:1196332]
Smim13	ENSMUSG00000091264	30.071	-4.82021	1.11325	-4.32987	1.492e-05	0.000763101	108934	Smim13	small integral membrane protein 13 [Source:MGI Symbol;Acc:MGI:2652854]
Hydin	ENSMUSG00000059854	7.48498	3.86039	0.89172	4.32915	1.49685e-05	0.000763102	244653	Hydin	HYDIN, axonemal central pair apparatus protein [Source:MGI Symbol;Acc:MGI:2389007]
Cntn4	ENSMUSG00000064293	5.68567	5.64711	1.30622	4.32325	1.53744e-05	0.000778987	269784	Cntn4	contactin 4 [Source:MGI Symbol;Acc:MGI:1095737]
Gm13925	ENSMUSG00000081746	2.76958	5.04821	1.1677	4.32319	1.5379e-05	0.000778987	NA	Gm13925	predicted gene 13925 [Source:MGI Symbol;Acc:MGI:3649204]
Gm28068	ENSMUSG00000100287	12.3124	4.87237	1.12767	4.32074	1.55506e-05	0.000785155	NA	Gm28068	predicted gene 28068 [Source:MGI Symbol;Acc:MGI:5578774]
Pmel	ENSMUSG00000025359	31.0349	4.40083	1.01956	4.3164	1.58598e-05	0.00079782	20431	Pmel	premelanosome protein [Source:MGI Symbol;Acc:MGI:98301]
Cndp1	ENSMUSG00000056162	12.6497	3.41746	0.79185	4.3158	1.59027e-05	0.00079782	338403	Cndp1	carnosine dipeptidase 1 (metallopeptidase M20 family) [Source:MGI Symbol;Acc:MGI:2451097]
1700030K09Rik	ENSMUSG00000052794	43.459	-5.2437	1.21525	-4.31492	1.59661e-05	0.000798458	72254	1700030K09Rik	RIKEN cDNA 1700030K09 gene [Source:MGI Symbol;Acc:MGI:1919504]
Filip1l	ENSMUSG00000043336	35.781	-4.07564	0.944729	-4.31408	1.60268e-05	0.000798956	78749	Filip1l	filamin A interacting protein 1-like [Source:MGI Symbol;Acc:MGI:1925999]
Csmd3	ENSMUSG00000022311	6.86984	3.97793	0.92302	4.30969	1.63485e-05	0.000812425	239420	Csmd3	CUB and Sushi multiple domains 3 [Source:MGI Symbol;Acc:MGI:2386403]
Kcnma1	ENSMUSG00000063142	6.54257	4.53766	1.0546	4.30272	1.6871e-05	0.000835752	16531	Kcnma1	potassium large conductance calcium-activated channel, subfamily M, alpha member 1 [Source:MGI Symbol;Acc:MGI:99923]
Arhgef11	ENSMUSG00000041977	12.2391	4.87805	1.13439	4.30014	1.70688e-05	0.000842901	213498	Arhgef11	Rho guanine nucleotide exchange factor (GEF) 11 [Source:MGI Symbol;Acc:MGI:2441869]
Gm31219	ENSMUSG00000114242	28.3691	3.1378	0.73061	4.29476	1.74879e-05	0.000860898	NA	Gm31219	predicted gene, 31219 [Source:MGI Symbol;Acc:MGI:5590378]
Lrp2	ENSMUSG00000027070	7.60281	4.33108	1.00907	4.29214	1.76963e-05	0.000868441	14725	Lrp2	low density lipoprotein receptor-related protein 2 [Source:MGI Symbol;Acc:MGI:95794]
Gm44189	ENSMUSG00000108092	7.58031	6.18394	1.44165	4.2895	1.79076e-05	0.000876082	NA	Gm44189	predicted gene, 44189 [Source:MGI Symbol;Acc:MGI:5690581]
Col5a2	ENSMUSG00000026042	6.42309	4.02683	0.939074	4.28809	1.80215e-05	0.000878925	12832	Col5a2	collagen, type V, alpha 2 [Source:MGI Symbol;Acc:MGI:88458]
Gm26901	ENSMUSG00000097797	37.5135	3.38477	0.789494	4.28726	1.80887e-05	0.000879481	NA	Gm26901	predicted gene, 26901 [Source:MGI Symbol;Acc:MGI:5477395]
Slfn5	ENSMUSG00000054404	108.754	2.87447	0.670705	4.28575	1.82127e-05	0.000882782	327978	Slfn5	schlafen 5 [Source:MGI Symbol;Acc:MGI:1329004]
Rras2	ENSMUSG00000055723	19.1005	-4.503	1.05254	-4.27821	1.88402e-05	0.00090979	66922	Rras2	related RAS viral (r-ras) oncogene 2 [Source:MGI Symbol;Acc:MGI:1914172]
A430093F15Rik	ENSMUSG00000067577	10.8233	7.9631	1.86155	4.27768	1.88854e-05	0.00090979	NA	A430093F15Rik	RIKEN cDNA A430093F15 gene [Source:MGI Symbol;Acc:MGI:2685520]
Rmnd5a	ENSMUSG00000002222	66.3581	-2.33163	0.54562	-4.27335	1.92558e-05	0.000924805	68477	Rmnd5a	required for meiotic nuclear division 5 homolog A [Source:MGI Symbol;Acc:MGI:1915727]
Glra3	ENSMUSG00000038257	6.50733	4.03751	0.945185	4.27165	1.94028e-05	0.000929035	110304	Glra3	glycine receptor, alpha 3 subunit [Source:MGI Symbol;Acc:MGI:95749]
Gm47056	ENSMUSG00000112038	16.2947	6.92436	1.62556	4.25968	2.04719e-05	0.000977253	NA	Gm47056	predicted gene, 47056 [Source:MGI Symbol;Acc:MGI:6095765]
Mrpl39	ENSMUSG00000022889	31.283	-2.5028	0.587981	-4.2566	2.07558e-05	0.000984836	27393	Mrpl39	mitochondrial ribosomal protein L39 [Source:MGI Symbol;Acc:MGI:1351620]
Homer2	ENSMUSG00000025813	3.97092	5.46388	1.28348	4.25708	2.0711e-05	0.000984836	26557	Homer2	homer scaffolding protein 2 [Source:MGI Symbol;Acc:MGI:1347354]
Ankub1	ENSMUSG00000074591	21.2408	3.82895	0.900254	4.25318	2.10755e-05	0.000997003	242037	Ankub1	ankrin repeat and ubiquitin domain containing 1 [Source:MGI Symbol;Acc:MGI:2685256]
Cep95	ENSMUSG00000018372	29.5782	-4.34604	1.02206	-4.25224	2.11639e-05	0.000998188	320162	Cep95	centrosomal protein 95 [Source:MGI Symbol;Acc:MGI:2443502]
4930458D05Rik	ENSMUSG00000087611	47.7484	3.51613	0.827193	4.25068	2.13123e-05	0.000999205	NA	4930458D05Rik	RIKEN cDNA 4930458D05 gene [Source:MGI Symbol;Acc:MGI:1923052]
Gm47882	ENSMUSG00000113811	6.42106	4.70858	1.10755	4.25133	2.12508e-05	0.000999205	NA	Gm47882	predicted gene, 47882 [Source:MGI Symbol;Acc:MGI:6097109]
Lrp4	ENSMUSG00000027253	16.8447	4.46181	1.05012	4.24888	2.14845e-05	0.00100288	228357	Lrp4	low density lipoprotein receptor-related protein 4 [Source:MGI Symbol;Acc:MGI:2442252]
Gm42616	ENSMUSG00000106010	25.3927	4.82212	1.13501	4.24853	2.1518e-05	0.00100288	NA	Gm42616	predicted gene 42616 [Source:MGI Symbol;Acc:MGI:5662753]
Impad1	ENSMUSG00000066324	46.3543	-2.79051	0.657083	-4.24681	2.1684e-05	0.00100763	242291	Impad1	inositol monophosphatase domain containing 1 [Source:MGI Symbol;Acc:MGI:1915720]
4632404M16Rik	ENSMUSG00000106296	19.3059	3.48471	0.821017	4.24439	2.19193e-05	0.00101557	NA	4632404M16Rik	RIKEN cDNA 4632404M16 gene [Source:MGI Symbol;Acc:MGI:1921598]
Sgk3	ENSMUSG00000025915	19.6948	5.33803	1.25883	4.24047	2.23051e-05	0.00103041	170755	Sgk3	serum/glucocorticoid regulated kinase 3 [Source:MGI Symbol;Acc:MGI:2182368]
Plxna4	ENSMUSG00000029765	3.79494	4.80986	1.13506	4.23754	2.25987e-05	0.00104093	243743	Plxna4	plexin A4 [Source:MGI Symbol;Acc:MGI:2179061]
Vmn1r234	ENSMUSG00000057203	9.4583	5.55082	1.31096	4.23417	2.29401e-05	0.00105357	171232	Vmn1r234	vomeronasal 1 receptor 234 [Source:MGI Symbol;Acc:MGI:2159635]
Gm25574	ENSMUSG00000092986	6.51633	4.87985	1.15321	4.23154	2.32096e-05	0.00106285	NA	Gm25574	predicted gene, 25574 [Source:MGI Symbol;Acc:MGI:5455351]
Gm49385	ENSMUSG00000111700	10.36	8.1402	1.9244	4.23	2.33691e-05	0.00106705	NA	Gm49385	predicted gene, 49385 [Source:MGI Symbol;Acc:MGI:6121609]
Insyn2a	ENSMUSG00000073805	6.40997	4.01872	0.950287	4.22895	2.3478e-05	0.00106893	627214	Insyn2a	inhibitory synaptic factor 2A [Source:MGI Symbol;Acc:MGI:3605068]
Abca8b	ENSMUSG00000020620	3.37116	4.52868	1.0714	4.22687	2.36961e-05	0.00107536	27404	Abca8b	ATP-binding cassette, sub-family A (ABC1), member 8b [Source:MGI Symbol;Acc:MGI:1351668]
Stard9	ENSMUSG00000033705	51.8917	3.99094	0.944308	4.22631	2.37559e-05	0.00107536	668880	Stard9	START domain containing 9 [Source:MGI Symbol;Acc:MGI:3045258]
Mast4	ENSMUSG00000034751	22.9844	2.77615	0.657208	4.22415	2.3984e-05	0.00108258	328329	Mast4	microtubule associated serine/threonine kinase family member 4 [Source:MGI Symbol;Acc:MGI:1918885]
Gm12874	ENSMUSG00000084196	26.5486	4.58497	1.08585	4.22248	2.41631e-05	0.00108755	NA	Gm12874	predicted gene 12874 [Source:MGI Symbol;Acc:MGI:3651901]
Helb	ENSMUSG00000020228	22.9285	-3.49727	0.828435	-4.22153	2.42646e-05	0.001089	117599	Helb	helicase (DNA) B [Source:MGI Symbol;Acc:MGI:2152895]
Cped1	ENSMUSG00000062980	2.89581	6.7891	1.60912	4.21913	2.45242e-05	0.00109753	214642	Cped1	cadherin-like and PC-esterase domain containing 1 [Source:MGI Symbol;Acc:MGI:2444814]
Gm26696	ENSMUSG00000097513	4.91947	3.91941	0.929827	4.2152	2.49556e-05	0.00111367	NA	Gm26696	predicted gene, 26696 [Source:MGI Symbol;Acc:MGI:5477190]
Onecut2	ENSMUSG00000045991	13.2157	4.90289	1.16333	4.21453	2.503e-05	0.00111383	225631	Onecut2	one cut domain, family member 2 [Source:MGI Symbol;Acc:MGI:1891408]
Stxbp5l	ENSMUSG00000022829	12.5279	6.2105	1.47454	4.21182	2.53321e-05	0.0011178	207227	Stxbp5l	syntaxin binding protein 5-like [Source:MGI Symbol;Acc:MGI:2443815]
Tirap	ENSMUSG00000032041	9.54902	3.57868	0.849597	4.21221	2.52882e-05	0.0011178	117149	Tirap	toll-interleukin 1 receptor (TIR) domain-containing adaptor protein [Source:MGI Symbol;Acc:MGI:2152213]
Myo1d	ENSMUSG00000035441	16.6682	4.15637	0.98666	4.21256	2.52487e-05	0.0011178	338367	Myo1d	myosin ID [Source:MGI Symbol;Acc:MGI:107728]
Ryr2	ENSMUSG00000021313	5.8671	3.51649	0.836001	4.20632	2.59563e-05	0.00114084	20191	Ryr2	ryanodine receptor 2, cardiac [Source:MGI Symbol;Acc:MGI:99685]
Scn8a	ENSMUSG00000023033	7.78865	3.74442	0.890444	4.20512	2.60947e-05	0.00114084	20273	Scn8a	sodium channel, voltage-gated, type VIII, alpha [Source:MGI Symbol;Acc:MGI:103169]
Mcf2l	ENSMUSG00000031442	8.72128	4.76225	1.1326	4.20469	2.61439e-05	0.00114084	17207	Mcf2l	mcf.2 transforming sequence-like [Source:MGI Symbol;Acc:MGI:103263]
Zfp704	ENSMUSG00000040209	27.2832	3.95313	0.940117	4.20494	2.61156e-05	0.00114084	170753	Zfp704	zinc finger protein 704 [Source:MGI Symbol;Acc:MGI:2180715]
Snx30	ENSMUSG00000028385	6.96505	6.69188	1.59253	4.20205	2.64513e-05	0.00115107	209131	Snx30	sorting nexin family member 30 [Source:MGI Symbol;Acc:MGI:2443882]
Mfsd4b1	ENSMUSG00000038522	8.78952	3.95128	0.940669	4.20049	2.66334e-05	0.0011558	215929	Mfsd4b1	major facilitator superfamily domain containing 4B1 [Source:MGI Symbol;Acc:MGI:2143575]
Zfp618	ENSMUSG00000028358	2.89999	5.43443	1.29396	4.19985	2.67086e-05	0.00115588	72701	Zfp618	zinc finger protein 618 [Source:MGI Symbol;Acc:MGI:1919950]
Gm48511	ENSMUSG00000112655	5.69925	5.35352	1.27574	4.19639	2.71202e-05	0.00117048	NA	Gm48511	predicted gene, 48511 [Source:MGI Symbol;Acc:MGI:6098044]
Alx4	ENSMUSG00000040310	3.24394	6.04668	1.44176	4.19396	2.74129e-05	0.00117988	11695	Alx4	aristaless-like homeobox 4 [Source:MGI Symbol;Acc:MGI:108359]
Rtl5	ENSMUSG00000049191	4.05857	3.84478	0.917172	4.192	2.76512e-05	0.00118689	331474	Rtl5	retrotransposon Gag like 5 [Source:MGI Symbol;Acc:MGI:3045324]
Fam49a	ENSMUSG00000020589	31.4155	3.7554	0.89631	4.18985	2.7914e-05	0.00119492	76820	Fam49a	family with sequence similarity 49, member A [Source:MGI Symbol;Acc:MGI:1261783]
Akap6	ENSMUSG00000061603	18.4832	4.73028	1.13092	4.18269	2.88085e-05	0.00122986	238161	Akap6	A kinase (PRKA) anchor protein 6 [Source:MGI Symbol;Acc:MGI:3050566]
Col19a1	ENSMUSG00000026141	14.8188	3.80906	0.913086	4.17164	3.0242e-05	0.00128757	12823	Col19a1	collagen, type XIX, alpha 1 [Source:MGI Symbol;Acc:MGI:1095415]
Spock1	ENSMUSG00000056222	124.676	3.27733	0.785991	4.16968	3.0503e-05	0.00129519	20745	Spock1	sparc/osteonectin, cwcv and kazal-like domains proteoglycan 1 [Source:MGI Symbol;Acc:MGI:105371]
Gpr162	ENSMUSG00000038390	4.43024	4.40328	1.05693	4.1661	3.09849e-05	0.00131211	14788	Gpr162	G protein-coupled receptor 162 [Source:MGI Symbol;Acc:MGI:1315214]
Eva1c	ENSMUSG00000039903	11.8671	4.82756	1.15959	4.16315	3.13892e-05	0.00132567	70967	Eva1c	eva-1 homolog C (C. elegans) [Source:MGI Symbol;Acc:MGI:1918217]
Usp11	ENSMUSG00000031066	25.506	-3.87178	0.930348	-4.16164	3.15969e-05	0.00133087	236733	Usp11	ubiquitin specific peptidase 11 [Source:MGI Symbol;Acc:MGI:2384312]
Slc23a4	ENSMUSG00000029847	3.04022	6.17665	1.48454	4.16065	3.17342e-05	0.00133309	243753	Slc23a4	solute carrier family 23 member 4 [Source:MGI Symbol;Acc:MGI:1917272]
Kcnk9	ENSMUSG00000036760	5.5711	5.96454	1.43626	4.15281	3.28412e-05	0.00137592	223604	Kcnk9	potassium channel, subfamily K, member 9 [Source:MGI Symbol;Acc:MGI:3521816]
Gm26614	ENSMUSG00000097240	10.341	3.5182	0.849447	4.14176	3.44656e-05	0.00144015	NA	Gm26614	predicted gene, 26614 [Source:MGI Symbol;Acc:MGI:5477108]
Gm48536	ENSMUSG00000112169	2.87403	4.21868	1.01891	4.14038	3.46733e-05	0.00144499	NA	Gm48536	predicted gene, 48536 [Source:MGI Symbol;Acc:MGI:6098079]
Slc8a1	ENSMUSG00000054640	7.26171	3.96235	0.957187	4.13958	3.47942e-05	0.00144621	20541	Slc8a1	solute carrier family 8 (sodium/calcium exchanger), member 1 [Source:MGI Symbol;Acc:MGI:107956]
Sycp1	ENSMUSG00000027855	7.87363	6.29919	1.52304	4.13592	3.5353e-05	0.00146557	20957	Sycp1	synaptonemal complex protein 1 [Source:MGI Symbol;Acc:MGI:105931]
Ighv15-1	ENSMUSG00000103121	3.29482	4.66875	1.13086	4.12849	3.65151e-05	0.00150977	NA	Ighv15-1	immunoglobulin heavy variable V15-1 [Source:MGI Symbol;Acc:MGI:5009897]
Mcam	ENSMUSG00000032135	124.409	-2.37117	0.574667	-4.12615	3.68881e-05	0.0015185	84004	Mcam	melanoma cell adhesion molecule [Source:MGI Symbol;Acc:MGI:1933966]
Bivm	ENSMUSG00000041684	13.9581	-4.49138	1.08857	-4.12596	3.69191e-05	0.0015185	246229	Bivm	basic, immunoglobulin-like variable motif containing [Source:MGI Symbol;Acc:MGI:2179809]
Olfr769	ENSMUSG00000042801	3.81707	4.04591	0.98125	4.12322	3.73609e-05	0.00153267	257667	Olfr769	olfactory receptor 769 [Source:MGI Symbol;Acc:MGI:3030603]
Arhgap32	ENSMUSG00000041444	6.89105	4.32226	1.0496	4.11799	3.82192e-05	0.00156381	330914	Arhgap32	Rho GTPase activating protein 32 [Source:MGI Symbol;Acc:MGI:2450166]
Gm48391	ENSMUSG00000111023	12.9121	3.10722	0.755293	4.11392	3.88992e-05	0.00158751	NA	Gm48391	predicted gene, 48391 [Source:MGI Symbol;Acc:MGI:6097874]
Zfp608	ENSMUSG00000052713	38.8176	4.36473	1.06145	4.11203	3.92195e-05	0.00159645	269023	Zfp608	zinc finger protein 608 [Source:MGI Symbol;Acc:MGI:2442338]
Lpl	ENSMUSG00000015568	16.2151	4.62046	1.12416	4.11014	3.95426e-05	0.00160545	16956	Lpl	lipoprotein lipase [Source:MGI Symbol;Acc:MGI:96820]
Gm48348	ENSMUSG00000111619	5.54802	4.67991	1.13894	4.10901	3.97366e-05	0.00160918	NA	Gm48348	predicted gene, 48348 [Source:MGI Symbol;Acc:MGI:6097812]
Vmn2r108	ENSMUSG00000091805	2.99485	6.59413	1.60641	4.10488	4.04523e-05	0.00162838	627805	Vmn2r108	vomeronasal 2, receptor 108 [Source:MGI Symbol;Acc:MGI:3643822]
Gm44822	ENSMUSG00000109154	7.04229	7.33619	1.78727	4.1047	4.04844e-05	0.00162838	NA	Gm44822	predicted gene 44822 [Source:MGI Symbol;Acc:MGI:5753398]
Gm9742	ENSMUSG00000113508	2.43233	7.78498	1.8967	4.10449	4.05209e-05	0.00162838	NA	Gm9742	predicted gene 9742 [Source:MGI Symbol;Acc:MGI:3780137]
Dlg1	ENSMUSG00000022770	282.632	1.48428	0.361787	4.10262	4.08492e-05	0.00163324	13383	Dlg1	discs large MAGUK scaffold protein 1 [Source:MGI Symbol;Acc:MGI:107231]
Nfam1	ENSMUSG00000058099	4.70163	4.26113	1.03855	4.10295	4.07919e-05	0.00163324	74039	Nfam1	Nfat activating molecule with ITAM motif 1 [Source:MGI Symbol;Acc:MGI:1921289]
C2cd6	ENSMUSG00000072295	4.07839	6.37203	1.55347	4.10181	4.09939e-05	0.00163488	73463	C2cd6	C2 calcium dependent domain containing 6 [Source:MGI Symbol;Acc:MGI:1920713]
Fmn1	ENSMUSG00000044042	5.10524	5.91581	1.44272	4.10044	4.12362e-05	0.00164039	14260	Fmn1	formin 1 [Source:MGI Symbol;Acc:MGI:101815]
Olfr478	ENSMUSG00000094426	6.72277	3.59834	0.878202	4.09739	4.17833e-05	0.00165796	258729	Olfr478	olfactory receptor 478 [Source:MGI Symbol;Acc:MGI:3030312]
Gm45855	ENSMUSG00000110686	9.48821	3.95686	0.967023	4.0918	4.28041e-05	0.00168996	NA	Gm45855	predicted gene 45855 [Source:MGI Symbol;Acc:MGI:5804970]
Gm5234	ENSMUSG00000118250	5.32982	3.03091	0.7407	4.09196	4.27749e-05	0.00168996	NA	Gm5234	predicted gene 5234 [Source:MGI Symbol;Acc:MGI:3645138]
Tbxa2r	ENSMUSG00000034881	39.9263	5.65412	1.38289	4.08863	4.33923e-05	0.00170884	21390	Tbxa2r	thromboxane A2 receptor [Source:MGI Symbol;Acc:MGI:98496]
Vmn1r78	ENSMUSG00000061602	6.80567	7.89958	1.93235	4.08806	4.34993e-05	0.00170884	171242	Vmn1r78	vomeronasal 1 receptor 78 [Source:MGI Symbol;Acc:MGI:2159646]
Pbx1	ENSMUSG00000052534	5.6246	5.30034	1.29915	4.07987	4.50618e-05	0.00176582	18514	Pbx1	pre B cell leukemia homeobox 1 [Source:MGI Symbol;Acc:MGI:97495]
Gm11725	ENSMUSG00000085434	34.8035	4.74585	1.16351	4.07892	4.52464e-05	0.00176865	NA	Gm11725	predicted gene 11725 [Source:MGI Symbol;Acc:MGI:3649385]
Gcsh	ENSMUSG00000034424	26.9803	-4.02987	0.989662	-4.07196	4.66182e-05	0.00181776	68133	Gcsh	glycine cleavage system protein H (aminomethyl carrier) [Source:MGI Symbol;Acc:MGI:1915383]
Sptbn5	ENSMUSG00000074899	7.18061	3.9477	0.969795	4.07065	4.68815e-05	0.00182352	640524	Sptbn5	spectrin beta, non-erythrocytic 5 [Source:MGI Symbol;Acc:MGI:2685200]
Wnt4	ENSMUSG00000036856	6.59141	5.17383	1.27227	4.0666	4.77035e-05	0.00184637	22417	Wnt4	wingless-type MMTV integration site family, member 4 [Source:MGI Symbol;Acc:MGI:98957]
Suox	ENSMUSG00000049858	38.9325	-5.20422	1.2797	-4.06675	4.76736e-05	0.00184637	211389	Suox	sulfite oxidase [Source:MGI Symbol;Acc:MGI:2446117]
Cadps	ENSMUSG00000054423	4.40073	4.28173	1.05331	4.06502	4.80277e-05	0.00185437	27062	Cadps	Ca2+-dependent secretion activator [Source:MGI Symbol;Acc:MGI:1350922]
Col1a1	ENSMUSG00000001506	19.8042	2.68424	0.660589	4.06341	4.8361e-05	0.00186267	12842	Col1a1	collagen, type I, alpha 1 [Source:MGI Symbol;Acc:MGI:88467]
9330158H04Rik	ENSMUSG00000073154	4.2669	6.38312	1.57278	4.05849	4.93906e-05	0.00189768	NA	9330158H04Rik	RIKEN cDNA 9330158H04 gene [Source:MGI Symbol;Acc:MGI:2442094]
Pole3	ENSMUSG00000028394	22.2168	-5.81649	1.43627	-4.04971	5.12818e-05	0.00196555	59001	Pole3	polymerase (DNA directed), epsilon 3 (p17 subunit) [Source:MGI Symbol;Acc:MGI:1933378]
Haus1	ENSMUSG00000041840	43.7008	-4.72515	1.16861	-4.0434	5.26816e-05	0.00200576	225745	Haus1	HAUS augmin-like complex, subunit 1 [Source:MGI Symbol;Acc:MGI:2385076]
Smpd5	ENSMUSG00000071724	19.4902	-3.49412	0.86396	-4.04431	5.2477e-05	0.00200576	100503915	Smpd5	sphingomyelin phosphodiesterase 5 [Source:MGI Symbol;Acc:MGI:3709877]
Gm38265	ENSMUSG00000102904	3.08953	6.62203	1.63779	4.04326	5.27128e-05	0.00200576	NA	Gm38265	predicted gene, 38265 [Source:MGI Symbol;Acc:MGI:5611493]
Sorcs3	ENSMUSG00000063434	9.76463	3.59211	0.888672	4.04211	5.2973e-05	0.0020108	66673	Sorcs3	sortilin-related VPS10 domain containing receptor 3 [Source:MGI Symbol;Acc:MGI:1913923]
Macrod2	ENSMUSG00000068205	7.87066	3.83966	0.951081	4.03716	5.41032e-05	0.00204877	72899	Macrod2	mono-ADP ribosylhydrolase 2 [Source:MGI Symbol;Acc:MGI:1920149]
Gxylt1	ENSMUSG00000036197	82.396	2.57818	0.640055	4.02806	5.62388e-05	0.00212453	223827	Gxylt1	glucoside xylosyltransferase 1 [Source:MGI Symbol;Acc:MGI:2684933]
Frem2	ENSMUSG00000037016	8.78926	4.75497	1.18132	4.02514	5.6942e-05	0.00214462	242022	Frem2	Fras1 related extracellular matrix protein 2 [Source:MGI Symbol;Acc:MGI:2444465]
D1Ertd622e	ENSMUSG00000044768	84.6553	1.91583	0.476015	4.02472	5.7043e-05	0.00214462	52392	D1Ertd622e	DNA segment, Chr 1, ERATO Doi 622, expressed [Source:MGI Symbol;Acc:MGI:1277184]
Ipo4	ENSMUSG00000002319	29.6447	-2.80951	0.698381	-4.02289	5.74878e-05	0.0021562	75751	Ipo4	importin 4 [Source:MGI Symbol;Acc:MGI:1923001]
Ldhb	ENSMUSG00000030246	21.7633	-5.06708	1.26031	-4.0205	5.80753e-05	0.00217306	16832	Ldhb	lactate dehydrogenase B [Source:MGI Symbol;Acc:MGI:96763]
Zup1	ENSMUSG00000039531	111.646	2.58593	0.643386	4.01925	5.83832e-05	0.00217941	72580	Zup1	zinc finger containing ubiquitin peptidase 1 [Source:MGI Symbol;Acc:MGI:1919830]
Ldlrap1	ENSMUSG00000037295	85.1478	-2.04259	0.508569	-4.01634	5.91079e-05	0.00220125	100017	Ldlrap1	low density lipoprotein receptor adaptor protein 1 [Source:MGI Symbol;Acc:MGI:2140175]
0610009B22Rik	ENSMUSG00000007777	13.3751	-4.79478	1.19419	-4.01511	5.9419e-05	0.00220761	66050	0610009B22Rik	RIKEN cDNA 0610009B22 gene [Source:MGI Symbol;Acc:MGI:1913300]
Elk3	ENSMUSG00000008398	30.5966	-2.13513	0.53212	-4.01249	6.00806e-05	0.00221133	13713	Elk3	ELK3, member of ETS oncogene family [Source:MGI Symbol;Acc:MGI:101762]
Cadm2	ENSMUSG00000064115	5.3692	5.34304	1.33127	4.01349	5.98286e-05	0.00221133	239857	Cadm2	cell adhesion molecule 2 [Source:MGI Symbol;Acc:MGI:2442722]
Adamtsl1	ENSMUSG00000066113	6.15453	4.11432	1.02534	4.01264	6.00435e-05	0.00221133	77739	Adamtsl1	ADAMTS-like 1 [Source:MGI Symbol;Acc:MGI:1924989]
Gm37717	ENSMUSG00000102240	2.72898	4.78912	1.19316	4.01382	5.97439e-05	0.00221133	NA	Gm37717	predicted gene, 37717 [Source:MGI Symbol;Acc:MGI:5610945]
Pcdh11x	ENSMUSG00000034755	24.0927	5.46031	1.36103	4.0119	6.02312e-05	0.00221171	245578	Pcdh11x	protocadherin 11 X-linked [Source:MGI Symbol;Acc:MGI:2442849]
Gm26708	ENSMUSG00000097016	3.4094	8.21492	2.0499	4.00747	6.13728e-05	0.00224317	NA	Gm26708	predicted gene, 26708 [Source:MGI Symbol;Acc:MGI:5477202]
Gm31243	ENSMUSG00000104710	24.2238	3.50995	0.875844	4.0075	6.1364e-05	0.00224317	NA	Gm31243	predicted gene, 31243 [Source:MGI Symbol;Acc:MGI:5590402]
Chd1l	ENSMUSG00000028089	30.5191	-3.35916	0.838499	-4.00616	6.17147e-05	0.00224525	68058	Chd1l	chromodomain helicase DNA binding protein 1-like [Source:MGI Symbol;Acc:MGI:1915308]
Gm44715	ENSMUSG00000109196	3.49463	7.13635	1.78129	4.00628	6.16833e-05	0.00224525	NA	Gm44715	predicted gene 44715 [Source:MGI Symbol;Acc:MGI:5753291]
Gm48260	ENSMUSG00000113978	3.37875	5.67997	1.41811	4.0053	6.19378e-05	0.00224817	NA	Gm48260	predicted gene, 48260 [Source:MGI Symbol;Acc:MGI:6097678]
Pex5l	ENSMUSG00000027674	3.41148	4.4033	1.09954	4.00467	6.21045e-05	0.00224904	58869	Pex5l	peroxisomal biogenesis factor 5-like [Source:MGI Symbol;Acc:MGI:1916672]
Gm7371	ENSMUSG00000114885	4.79543	3.64848	0.911326	4.00348	6.24166e-05	0.00225516	NA	Gm7371	predicted gene 7371 [Source:MGI Symbol;Acc:MGI:3643484]
Gm10451	ENSMUSG00000073000	61.7734	3.47106	0.868238	3.99782	6.39286e-05	0.0023045	NA	Gm10451	predicted gene 10451 [Source:MGI Symbol;Acc:MGI:3641898]
Grik2	ENSMUSG00000056073	7.34657	5.23168	1.3096	3.99487	6.47299e-05	0.00232806	14806	Grik2	glutamate receptor, ionotropic, kainate 2 (beta 2) [Source:MGI Symbol;Acc:MGI:95815]
Gm49949	ENSMUSG00000117093	24.2004	4.63319	1.15997	3.99424	6.49021e-05	0.00232894	NA	Gm49949	predicted gene, 49949 [Source:MGI Symbol;Acc:MGI:6270668]
Tmem267	ENSMUSG00000074634	7.23604	4.43937	1.1117	3.9933	6.51601e-05	0.00233288	633640	Tmem267	transmembrane protein 267 [Source:MGI Symbol;Acc:MGI:3648543]
Gm18263	ENSMUSG00000113150	4.35199	3.8833	0.972615	3.99264	6.53416e-05	0.00233407	NA	Gm18263	predicted gene, 18263 [Source:MGI Symbol;Acc:MGI:5010448]
Nckap5	ENSMUSG00000049690	6.19284	5.49758	1.37848	3.98814	6.65921e-05	0.00237186	210356	Nckap5	NCK-associated protein 5 [Source:MGI Symbol;Acc:MGI:2686394]
Mroh2a	ENSMUSG00000079429	24.4201	2.30281	0.57747	3.98776	6.67007e-05	0.00237186	100040766	Mroh2a	maestro heat-like repeat family member 2A [Source:MGI Symbol;Acc:MGI:3705228]
Olfr1204	ENSMUSG00000061798	3.09693	7.56966	1.89907	3.98598	6.72015e-05	0.00238429	258455	Olfr1204	olfactory receptor 1204 [Source:MGI Symbol;Acc:MGI:3031038]
1110059G10Rik	ENSMUSG00000032551	18.3475	-5.10796	1.28261	-3.98248	6.82006e-05	0.00239336	66202	1110059G10Rik	RIKEN cDNA 1110059G10 gene [Source:MGI Symbol;Acc:MGI:1913452]
Zfp24	ENSMUSG00000051469	106.266	2.07218	0.520333	3.98242	6.82167e-05	0.00239336	59057	Zfp24	zinc finger protein 24 [Source:MGI Symbol;Acc:MGI:1929704]
Mrgprx2	ENSMUSG00000074109	5.35532	6.52769	1.63876	3.98332	6.79596e-05	0.00239336	243978	Mrgprx2	MAS-related GPR, member X2 [Source:MGI Symbol;Acc:MGI:3588270]
Gm14464	ENSMUSG00000082046	115.155	3.20758	0.80511	3.98403	6.77565e-05	0.00239336	NA	Gm14464	predicted gene 14464 [Source:MGI Symbol;Acc:MGI:3651392]
Gm49154	ENSMUSG00000115599	3.16065	4.21701	1.05884	3.98266	6.81484e-05	0.00239336	NA	Gm49154	predicted gene, 49154 [Source:MGI Symbol;Acc:MGI:6118573]
Blnk	ENSMUSG00000061132	27.051	5.10464	1.28224	3.98105	6.86126e-05	0.0024019	17060	Blnk	B cell linker [Source:MGI Symbol;Acc:MGI:96878]
Pkhd1	ENSMUSG00000043760	3.06577	4.63369	1.16588	3.97441	7.05553e-05	0.00246443	241035	Pkhd1	polycystic kidney and hepatic disease 1 [Source:MGI Symbol;Acc:MGI:2155808]
Gm45352	ENSMUSG00000110007	14.7505	6.50423	1.63706	3.97311	7.09393e-05	0.00247236	NA	Gm45352	predicted gene 45352 [Source:MGI Symbol;Acc:MGI:5791188]
Dusp5	ENSMUSG00000034765	47.2747	-2.577	0.648697	-3.97258	7.1099e-05	0.00247246	240672	Dusp5	dual specificity phosphatase 5 [Source:MGI Symbol;Acc:MGI:2685183]
Nop58	ENSMUSG00000026020	72.0186	-3.32497	0.837161	-3.97172	7.13566e-05	0.00247595	55989	Nop58	NOP58 ribonucleoprotein [Source:MGI Symbol;Acc:MGI:1933184]
Ankrd45	ENSMUSG00000044835	7.39934	3.12854	0.788343	3.9685	7.23253e-05	0.00250404	73844	Ankrd45	ankyrin repeat domain 45 [Source:MGI Symbol;Acc:MGI:1921094]
Ido2	ENSMUSG00000031549	7.95842	3.27018	0.824248	3.96747	7.26382e-05	0.00250936	209176	Ido2	indoleamine 2,3-dioxygenase 2 [Source:MGI Symbol;Acc:MGI:2142489]
Cspg4	ENSMUSG00000032911	6.09323	4.10052	1.03559	3.9596	7.50743e-05	0.00258784	121021	Cspg4	chondroitin sulfate proteoglycan 4 [Source:MGI Symbol;Acc:MGI:2153093]
9530050K03Rik	ENSMUSG00000112999	9.78108	-6.0752	1.53472	-3.9585	7.54216e-05	0.00259414	NA	9530050K03Rik	RIKEN cDNA 9530050K03 gene [Source:MGI Symbol;Acc:MGI:1925871]
Nfib	ENSMUSG00000008575	10.846	3.09358	0.781703	3.95748	7.57445e-05	0.00259957	18028	Nfib	nuclear factor I/B [Source:MGI Symbol;Acc:MGI:103188]
Pacs2	ENSMUSG00000021143	48.3666	-2.41438	0.610488	-3.95484	7.65856e-05	0.00262272	217893	Pacs2	phosphofurin acidic cluster sorting protein 2 [Source:MGI Symbol;Acc:MGI:1924399]
Lhx9	ENSMUSG00000019230	7.18668	6.93228	1.75313	3.95422	7.67836e-05	0.0026238	16876	Lhx9	LIM homeobox protein 9 [Source:MGI Symbol;Acc:MGI:1316721]
Eif3h	ENSMUSG00000022312	324.165	-1.39453	0.352733	-3.9535	7.70149e-05	0.00262601	68135	Eif3h	eukaryotic translation initiation factor 3, subunit H [Source:MGI Symbol;Acc:MGI:1915385]
Gm35554	ENSMUSG00000117752	4.63697	6.31938	1.599	3.95208	7.74745e-05	0.00263597	NA	Gm35554	predicted gene, 35554 [Source:MGI Symbol;Acc:MGI:5594713]
Piezo2	ENSMUSG00000041482	7.29562	4.35142	1.10153	3.95034	7.80395e-05	0.00264948	667742	Piezo2	piezo-type mechanosensitive ion channel component 2 [Source:MGI Symbol;Acc:MGI:1918781]
Slco5a1	ENSMUSG00000025938	8.44482	5.77058	1.46135	3.94879	7.85482e-05	0.00266101	240726	Slco5a1	solute carrier organic anion transporter family, member 5A1 [Source:MGI Symbol;Acc:MGI:2443431]
Gm38404	ENSMUSG00000107153	7.21479	7.60743	1.92724	3.94732	7.90306e-05	0.00267161	NA	Gm38404	predicted gene, 38404 [Source:MGI Symbol;Acc:MGI:5621289]
Col6a6	ENSMUSG00000043719	6.4126	3.41144	0.864644	3.94548	7.964e-05	0.00268644	245026	Col6a6	collagen, type VI, alpha 6 [Source:MGI Symbol;Acc:MGI:2444259]
Gm13977	ENSMUSG00000086735	33.3686	3.52075	0.894022	3.9381	8.21282e-05	0.00276446	NA	Gm13977	predicted gene 13977 [Source:MGI Symbol;Acc:MGI:3652169]
Prkg1	ENSMUSG00000052920	5.69967	3.01467	0.766004	3.93558	8.29947e-05	0.00278767	19091	Prkg1	protein kinase, cGMP-dependent, type I [Source:MGI Symbol;Acc:MGI:108174]
Med7	ENSMUSG00000020397	11.5819	-5.18165	1.317	-3.93444	8.3391e-05	0.00279502	66213	Med7	mediator complex subunit 7 [Source:MGI Symbol;Acc:MGI:1913463]
Gm29154	ENSMUSG00000099722	2.69668	4.32066	1.099	3.93146	8.44327e-05	0.00282392	NA	Gm29154	predicted gene 29154 [Source:MGI Symbol;Acc:MGI:5579860]
Stab2	ENSMUSG00000035459	21.7111	5.80229	1.47614	3.93072	8.46925e-05	0.00282661	192188	Stab2	stabilin 2 [Source:MGI Symbol;Acc:MGI:2178743]
Zfhx4	ENSMUSG00000025255	6.42704	4.22478	1.0753	3.92892	8.5328e-05	0.0028418	80892	Zfhx4	zinc finger homeodomain 4 [Source:MGI Symbol;Acc:MGI:2137668]
Gm13081	ENSMUSG00000082030	3.00677	5.50652	1.4018	3.92819	8.55879e-05	0.00284444	NA	Gm13081	predicted gene 13081 [Source:MGI Symbol;Acc:MGI:3650234]
Ano3	ENSMUSG00000074968	3.03114	5.94535	1.51546	3.92313	8.74076e-05	0.00289881	228432	Ano3	anoctamin 3 [Source:MGI Symbol;Acc:MGI:3613666]
Rrp1b	ENSMUSG00000058392	36.7284	-2.2177	0.565704	-3.92024	8.84618e-05	0.0029276	72462	Rrp1b	ribosomal RNA processing 1 homolog B (S. cerevisiae) [Source:MGI Symbol;Acc:MGI:1919712]
Prag1	ENSMUSG00000050271	34.9901	-2.50263	0.640177	-3.90929	9.25697e-05	0.00305073	244418	Prag1	PEAK1 related kinase activating pseudokinase 1 [Source:MGI Symbol;Acc:MGI:1196223]
Tln2	ENSMUSG00000052698	7.1733	3.91655	1.00177	3.90964	9.24329e-05	0.00305073	70549	Tln2	talin 2 [Source:MGI Symbol;Acc:MGI:1917799]
Dysf	ENSMUSG00000033788	4.33024	4.00437	1.02491	3.90703	9.34357e-05	0.00306298	26903	Dysf	dysferlin [Source:MGI Symbol;Acc:MGI:1349385]
Dennd2a	ENSMUSG00000038456	6.3362	3.90115	0.998552	3.9068	9.35246e-05	0.00306298	209773	Dennd2a	DENN/MADD domain containing 2A [Source:MGI Symbol;Acc:MGI:2444961]
Vmn2r8	ENSMUSG00000090961	2.00834	6.087	1.55776	3.90752	9.32464e-05	0.00306298	627479	Vmn2r8	vomeronasal 2, receptor 8 [Source:MGI Symbol;Acc:MGI:3642986]
Dlgap1	ENSMUSG00000003279	8.3917	3.24092	0.829775	3.90578	9.39206e-05	0.00306957	224997	Dlgap1	DLG associated protein 1 [Source:MGI Symbol;Acc:MGI:1346065]
Sdk2	ENSMUSG00000041592	4.26474	4.37846	1.12243	3.90089	9.58404e-05	0.00312582	237979	Sdk2	sidekick cell adhesion molecule 2 [Source:MGI Symbol;Acc:MGI:2443847]
Slc16a7	ENSMUSG00000020102	10.2043	5.88027	1.508	3.89939	9.64356e-05	0.00313874	20503	Slc16a7	solute carrier family 16 (monocarboxylic acid transporters), member 7 [Source:MGI Symbol;Acc:MGI:1330284]
Evc	ENSMUSG00000029122	4.76941	5.9834	1.53549	3.89675	9.74939e-05	0.00316664	59056	Evc	EvC ciliary complex subunit 1 [Source:MGI Symbol;Acc:MGI:1890596]
Sdc4	ENSMUSG00000017009	845.006	-3.27912	0.842191	-3.89356	9.87829e-05	0.00320191	20971	Sdc4	syndecan 4 [Source:MGI Symbol;Acc:MGI:1349164]
Cdh4	ENSMUSG00000000305	10.0903	3.94729	1.01413	3.8923	9.92975e-05	0.0032054	12561	Cdh4	cadherin 4 [Source:MGI Symbol;Acc:MGI:99218]
Gm47915	ENSMUSG00000112809	6.46431	3.34193	0.858559	3.89248	9.92238e-05	0.0032054	NA	Gm47915	predicted gene, 47915 [Source:MGI Symbol;Acc:MGI:6097164]
Gm13858	ENSMUSG00000081196	6.07479	3.71525	0.955087	3.88997	0.000100259	0.0032298	NA	Gm13858	predicted gene 13858 [Source:MGI Symbol;Acc:MGI:3649681]
Gm45528	ENSMUSG00000110225	3.41378	3.83386	0.986641	3.88577	0.000102005	0.00327937	NA	Gm45528	predicted gene 45528 [Source:MGI Symbol;Acc:MGI:5791364]
Plbd1	ENSMUSG00000030214	19.719	4.75947	1.22515	3.8848	0.000102416	0.00328369	66857	Plbd1	phospholipase B domain containing 1 [Source:MGI Symbol;Acc:MGI:1914107]
Gm14026	ENSMUSG00000082274	9.13913	4.19394	1.07967	3.88446	0.000102557	0.00328369	NA	Gm14026	predicted gene 14026 [Source:MGI Symbol;Acc:MGI:3649712]
Klra6	ENSMUSG00000061769	194.183	3.81233	0.981884	3.88267	0.000103316	0.00330129	16637	Klra6	killer cell lectin-like receptor, subfamily A, member 6 [Source:MGI Symbol;Acc:MGI:101902]
Gm37368	ENSMUSG00000102509	3.78411	4.01833	1.0354	3.88095	0.000104051	0.00331804	NA	Gm37368	predicted gene, 37368 [Source:MGI Symbol;Acc:MGI:5610596]
Eps8	ENSMUSG00000015766	4.44899	4.32497	1.11524	3.87806	0.000105295	0.00335092	13860	Eps8	epidermal growth factor receptor pathway substrate 8 [Source:MGI Symbol;Acc:MGI:104684]
Tbc1d25	ENSMUSG00000039201	19.2673	-3.71294	0.957689	-3.87698	0.000105761	0.00335898	209815	Tbc1d25	TBC1 domain family, member 25 [Source:MGI Symbol;Acc:MGI:2444862]
Rbfox3	ENSMUSG00000025576	25.3269	4.3224	1.11661	3.87099	0.000108394	0.00342884	52897	Rbfox3	RNA binding protein, fox-1 homolog (C. elegans) 3 [Source:MGI Symbol;Acc:MGI:106368]
Gm43652	ENSMUSG00000105008	6.7335	2.93053	0.757051	3.87099	0.000108396	0.00342884	NA	Gm43652	predicted gene 43652 [Source:MGI Symbol;Acc:MGI:5663789]
Btbd3	ENSMUSG00000062098	2.6699	6.44504	1.66806	3.86378	0.000111644	0.0035245	228662	Btbd3	BTB (POZ) domain containing 3 [Source:MGI Symbol;Acc:MGI:2385155]
Pdxk-ps	ENSMUSG00000002791	7.38335	3.86112	0.99976	3.86205	0.000112439	0.00354251	NA	Pdxk-ps	pyridoxal (pyridoxine, vitamin B6) kinase, pseudogene [Source:MGI Symbol;Acc:MGI:1933201]
Grin2a	ENSMUSG00000059003	6.97004	3.82294	0.990264	3.86053	0.00011314	0.00355747	14811	Grin2a	glutamate receptor, ionotropic, NMDA2A (epsilon 1) [Source:MGI Symbol;Acc:MGI:95820]
Slc34a2	ENSMUSG00000029188	6.1398	5.74629	1.48927	3.85846	0.000114104	0.00358065	20531	Slc34a2	solute carrier family 34 (sodium phosphate), member 2 [Source:MGI Symbol;Acc:MGI:1342284]
F5	ENSMUSG00000026579	2.30969	6.96189	1.80719	3.85232	0.000117002	0.00364976	14067	F5	coagulation factor V [Source:MGI Symbol;Acc:MGI:88382]
Cdh6	ENSMUSG00000039385	8.78303	4.11323	1.0676	3.85279	0.000116778	0.00364976	12563	Cdh6	cadherin 6 [Source:MGI Symbol;Acc:MGI:107435]
Gm37736	ENSMUSG00000104501	1.81379	7.25863	1.8838	3.85318	0.000116595	0.00364976	NA	Gm37736	predicted gene, 37736 [Source:MGI Symbol;Acc:MGI:5610964]
Sparcl1	ENSMUSG00000029309	8.48058	8.23119	2.13796	3.85002	0.000118108	0.00367573	13602	Sparcl1	SPARC-like 1 [Source:MGI Symbol;Acc:MGI:108110]
Gm49794	ENSMUSG00000116879	27.8159	3.55534	0.923555	3.84962	0.000118301	0.00367573	NA	Gm49794	predicted gene, 49794 [Source:MGI Symbol;Acc:MGI:6215323]
Ttbk1	ENSMUSG00000015599	5.76881	4.16689	1.08336	3.84625	0.000119937	0.00371312	106763	Ttbk1	tau tubulin kinase 1 [Source:MGI Symbol;Acc:MGI:2147036]
Plxna2	ENSMUSG00000026640	3.98486	3.63856	0.94602	3.84618	0.000119976	0.00371312	18845	Plxna2	plexin A2 [Source:MGI Symbol;Acc:MGI:107684]
Repin1	ENSMUSG00000052751	200.919	-1.74933	0.455167	-3.84327	0.000121407	0.00375006	58887	Repin1	replication initiator 1 [Source:MGI Symbol;Acc:MGI:1889817]
Slc25a10	ENSMUSG00000025792	9.88552	-3.60704	0.938939	-3.84161	0.00012223	0.00376807	27376	Slc25a10	solute carrier family 25 (mitochondrial carrier, dicarboxylate transporter), member 10 [Source:MGI Symbol;Acc:MGI:1353497]
Cd177	ENSMUSG00000052212	19.2913	6.49009	1.69019	3.83987	0.000123101	0.00378753	68891	Cd177	CD177 antigen [Source:MGI Symbol;Acc:MGI:1916141]
Gnaz	ENSMUSG00000040009	14.6854	3.71264	0.967371	3.83786	0.000124111	0.00381115	14687	Gnaz	guanine nucleotide binding protein, alpha z subunit [Source:MGI Symbol;Acc:MGI:95780]
Grid2	ENSMUSG00000071424	2.92719	4.4728	1.16587	3.83647	0.000124818	0.0038254	14804	Grid2	glutamate receptor, ionotropic, delta 2 [Source:MGI Symbol;Acc:MGI:95813]
Vmn2r115	ENSMUSG00000091076	7.56892	4.41099	1.15163	3.83021	0.000128034	0.00391056	638102	Vmn2r115	vomeronasal 2, receptor 115 [Source:MGI Symbol;Acc:MGI:3647235]
Vmn1r18	ENSMUSG00000091382	76.1119	4.20691	1.09838	3.8301	0.000128093	0.00391056	171199	Vmn1r18	vomeronasal 1 receptor 18 [Source:MGI Symbol;Acc:MGI:2159462]
Pxmp4	ENSMUSG00000000876	82.7329	-2.13628	0.558024	-3.82829	0.000129035	0.00392411	59038	Pxmp4	peroxisomal membrane protein 4 [Source:MGI Symbol;Acc:MGI:1891701]
Kcnt1	ENSMUSG00000058740	8.45702	4.26461	1.1139	3.82853	0.000128913	0.00392411	227632	Kcnt1	potassium channel, subfamily T, member 1 [Source:MGI Symbol;Acc:MGI:1924627]
Gm37962	ENSMUSG00000104392	27.7042	-5.20786	1.36115	-3.82609	0.000130196	0.00395178	NA	Gm37962	predicted gene, 37962 [Source:MGI Symbol;Acc:MGI:5611190]
Macc1	ENSMUSG00000041886	7.67674	3.55228	0.92865	3.82521	0.000130663	0.00395834	238455	Macc1	metastasis associated in colon cancer 1 [Source:MGI Symbol;Acc:MGI:2685113]
Trim2	ENSMUSG00000027993	21.4483	3.23836	0.84717	3.82256	0.000132074	0.00399133	80890	Trim2	tripartite motif-containing 2 [Source:MGI Symbol;Acc:MGI:1933163]
Csmd1	ENSMUSG00000060924	12.2096	3.7667	0.985475	3.82221	0.000132259	0.00399133	94109	Csmd1	CUB and Sushi multiple domains 1 [Source:MGI Symbol;Acc:MGI:2137383]
Tiam1	ENSMUSG00000002489	12.0843	2.92402	0.765271	3.8209	0.000132967	0.00400503	21844	Tiam1	T cell lymphoma invasion and metastasis 1 [Source:MGI Symbol;Acc:MGI:103306]
Elavl4	ENSMUSG00000028546	11.6145	5.33952	1.39779	3.81997	0.000133468	0.00401246	15572	Elavl4	ELAV like RNA binding protein 4 [Source:MGI Symbol;Acc:MGI:107427]
Kcnq2	ENSMUSG00000016346	7.65117	3.2487	0.8516	3.81482	0.000136282	0.00408923	16536	Kcnq2	potassium voltage-gated channel, subfamily Q, member 2 [Source:MGI Symbol;Acc:MGI:1309503]
Ank2	ENSMUSG00000032826	18.4681	3.21158	0.842021	3.81414	0.000136659	0.00409275	109676	Ank2	ankyrin 2, brain [Source:MGI Symbol;Acc:MGI:88025]
Mpp3	ENSMUSG00000052373	25.2042	4.14639	1.08761	3.81237	0.00013764	0.00411433	13384	Mpp3	membrane protein, palmitoylated 3 (MAGUK p55 subfamily member 3) [Source:MGI Symbol;Acc:MGI:1328354]
Mir100hg	ENSMUSG00000074415	11.9085	4.32048	1.13379	3.81065	0.000138602	0.00413522	NA	Mir100hg	Mir100 Mirlet7a-2 Mir125b-1 cluster host gene [Source:MGI Symbol;Acc:MGI:1920394]
Olfr1370	ENSMUSG00000042869	7.48174	6.84541	1.79718	3.80897	0.000139547	0.00415556	258528	Olfr1370	olfactory receptor 1370 [Source:MGI Symbol;Acc:MGI:3031204]
Fat1	ENSMUSG00000070047	2.82683	4.24028	1.11382	3.80698	0.000140676	0.00418128	14107	Fat1	FAT atypical cadherin 1 [Source:MGI Symbol;Acc:MGI:109168]
Casp7	ENSMUSG00000025076	80.8594	-2.71738	0.714075	-3.80545	0.000141547	0.00419924	12369	Casp7	caspase 7 [Source:MGI Symbol;Acc:MGI:109383]
Ift140	ENSMUSG00000024169	27.3089	-2.2397	0.588633	-3.80492	0.000141851	0.00420034	106633	Ift140	intraflagellar transport 140 [Source:MGI Symbol;Acc:MGI:2146906]
Sntg1	ENSMUSG00000025909	5.61714	4.0834	1.07348	3.80388	0.000142445	0.00421001	71096	Sntg1	syntrophin, gamma 1 [Source:MGI Symbol;Acc:MGI:1918346]
Exoc6	ENSMUSG00000053799	58.051	-3.77434	0.992702	-3.80209	0.000143481	0.00422479	107371	Exoc6	exocyst complex component 6 [Source:MGI Symbol;Acc:MGI:1351611]
Vmn2r74	ENSMUSG00000090774	2.92789	4.42886	1.16485	3.80209	0.00014348	0.00422479	546980	Vmn2r74	vomeronasal 2, receptor 74 [Source:MGI Symbol;Acc:MGI:3643877]
Gm13830	ENSMUSG00000086368	3.98263	5.7315	1.50803	3.80067	0.000144307	0.00424116	NA	Gm13830	predicted gene 13830 [Source:MGI Symbol;Acc:MGI:3651141]
Fcho1	ENSMUSG00000070000	138.6	-1.42016	0.373808	-3.79917	0.000145182	0.00425893	74015	Fcho1	FCH domain only 1 [Source:MGI Symbol;Acc:MGI:1921265]
Gm29235	ENSMUSG00000101186	3.20784	3.62318	0.955482	3.79199	0.000149444	0.00437582	NA	Gm29235	predicted gene 29235 [Source:MGI Symbol;Acc:MGI:5579941]
4933424H11Rik	ENSMUSG00000105527	4.10683	6.87995	1.81473	3.79117	0.000149939	0.00438216	NA	4933424H11Rik	RIKEN cDNA 4933424H11 gene [Source:MGI Symbol;Acc:MGI:1918363]
Tenm4	ENSMUSG00000048078	5.9866	4.01585	1.06013	3.78808	0.000151817	0.00442883	23966	Tenm4	teneurin transmembrane protein 4 [Source:MGI Symbol;Acc:MGI:2447063]
Adcy1	ENSMUSG00000020431	11.2678	4.25852	1.12491	3.78567	0.000153296	0.00445806	432530	Adcy1	adenylate cyclase 1 [Source:MGI Symbol;Acc:MGI:99677]
Sdk1	ENSMUSG00000039683	3.04927	5.09683	1.34656	3.78507	0.000153668	0.00445806	330222	Sdk1	sidekick cell adhesion molecule 1 [Source:MGI Symbol;Acc:MGI:2444413]
Gm43176	ENSMUSG00000106648	3.83297	3.89571	1.02911	3.78551	0.000153394	0.00445806	NA	Gm43176	predicted gene 43176 [Source:MGI Symbol;Acc:MGI:5663313]
Rbks	ENSMUSG00000029136	6.60094	-5.52238	1.45961	-3.78346	0.000154661	0.00447864	71336	Rbks	ribokinase [Source:MGI Symbol;Acc:MGI:1918586]
Rpl3	ENSMUSG00000060036	2493.44	-1.8744	0.495675	-3.78152	0.000155875	0.00450551	27367	Rpl3	ribosomal protein L3 [Source:MGI Symbol;Acc:MGI:1351605]
Tlcd4	ENSMUSG00000028132	3.77034	6.03542	1.59791	3.77708	0.00015868	0.00457816	99887	Tlcd4	TLC domain containing 4 [Source:MGI Symbol;Acc:MGI:1923195]
Gm48285	ENSMUSG00000112355	5.18356	4.11221	1.08886	3.77662	0.00015897	0.00457816	NA	Gm48285	predicted gene, 48285 [Source:MGI Symbol;Acc:MGI:6097720]
Ppox	ENSMUSG00000062729	61.8867	1.75454	0.464749	3.77524	0.000159851	0.00459512	19044	Ppox	protoporphyrinogen oxidase [Source:MGI Symbol;Acc:MGI:104968]
Rpl12	ENSMUSG00000038900	1391.88	-1.02445	0.271568	-3.77234	0.000161722	0.00464044	269261	Rpl12	ribosomal protein L12 [Source:MGI Symbol;Acc:MGI:98002]
Crbn	ENSMUSG00000005362	34.313	-2.81053	0.745286	-3.77108	0.000162543	0.00465554	58799	Crbn	cereblon [Source:MGI Symbol;Acc:MGI:1913277]
Fgd4	ENSMUSG00000022788	13.339	3.63564	0.965414	3.76588	0.000165961	0.00474176	224014	Fgd4	FYVE, RhoGEF and PH domain containing 4 [Source:MGI Symbol;Acc:MGI:2183747]
Rorb	ENSMUSG00000036192	9.75268	4.35326	1.15606	3.76559	0.000166156	0.00474176	225998	Rorb	RAR-related orphan receptor beta [Source:MGI Symbol;Acc:MGI:1343464]
Hmgxb4	ENSMUSG00000034518	76.5217	-3.72894	0.990575	-3.76442	0.000166936	0.00475327	70823	Hmgxb4	HMG box domain containing 4 [Source:MGI Symbol;Acc:MGI:1918073]
Dgkb	ENSMUSG00000036095	4.07948	5.47972	1.45579	3.76408	0.000167163	0.00475327	217480	Dgkb	diacylglycerol kinase, beta [Source:MGI Symbol;Acc:MGI:2442474]
Eaf1	ENSMUSG00000021890	33.1746	-4.39807	1.16943	-3.76088	0.000169317	0.00480585	74427	Eaf1	ELL associated factor 1 [Source:MGI Symbol;Acc:MGI:1921677]
Smim14	ENSMUSG00000037822	251.181	-2.01641	0.536285	-3.75995	0.000169947	0.00480641	68552	Smim14	small integral membrane protein 14 [Source:MGI Symbol;Acc:MGI:1915802]
Pcdh10	ENSMUSG00000049100	5.35236	4.34419	1.15529	3.76024	0.000169749	0.00480641	18526	Pcdh10	protocadherin 10 [Source:MGI Symbol;Acc:MGI:1338042]
Rxfp1	ENSMUSG00000034009	6.36151	3.70116	0.985679	3.75494	0.000173386	0.00489488	381489	Rxfp1	relaxin/insulin-like family peptide receptor 1 [Source:MGI Symbol;Acc:MGI:2682211]
Ltbp1	ENSMUSG00000001870	10.1831	3.999	1.06586	3.75192	0.000175486	0.00494533	268977	Ltbp1	latent transforming growth factor beta binding protein 1 [Source:MGI Symbol;Acc:MGI:109151]
Olfr15	ENSMUSG00000059043	7.04115	6.79365	1.81327	3.74662	0.000179232	0.00504187	18312	Olfr15	olfactory receptor 15 [Source:MGI Symbol;Acc:MGI:106182]
Tnk1	ENSMUSG00000001583	4.42328	3.56871	0.952837	3.74535	0.000180141	0.00505841	83813	Tnk1	tyrosine kinase, non-receptor, 1 [Source:MGI Symbol;Acc:MGI:1930958]
Gm42879	ENSMUSG00000106590	18.4451	5.27356	1.40861	3.74381	0.000181251	0.00508051	NA	Gm42879	predicted gene 42879 [Source:MGI Symbol;Acc:MGI:5663016]
Gm42785	ENSMUSG00000106948	4.08149	7.25661	1.93871	3.74301	0.000181827	0.00508759	NA	Gm42785	predicted gene 42785 [Source:MGI Symbol;Acc:MGI:5662922]
Meioc	ENSMUSG00000051455	8.90329	8.60813	2.30087	3.74125	0.000183106	0.00511431	268491	Meioc	meiosis specific with coiled-coil domain [Source:MGI Symbol;Acc:MGI:2686410]
Slc6a17	ENSMUSG00000027894	5.16152	5.06695	1.35552	3.73801	0.000185486	0.00516247	229706	Slc6a17	solute carrier family 6 (neurotransmitter transporter), member 17 [Source:MGI Symbol;Acc:MGI:2442535]
Gm19131	ENSMUSG00000107708	9.79214	5.92379	1.58465	3.73823	0.000185321	0.00516247	NA	Gm19131	predicted gene, 19131 [Source:MGI Symbol;Acc:MGI:5011316]
Tex2	ENSMUSG00000040548	1648.78	-1.31678	0.35234	-3.73726	0.000186037	0.00516868	21763	Tex2	testis expressed gene 2 [Source:MGI Symbol;Acc:MGI:102465]
Il6ra	ENSMUSG00000027947	32.3617	5.22695	1.39897	3.73627	0.000186766	0.00517981	16194	Il6ra	interleukin 6 receptor, alpha [Source:MGI Symbol;Acc:MGI:105304]
Cnih3	ENSMUSG00000026514	7.28582	-4.13869	1.10784	-3.7358	0.000187116	0.00518038	72978	Cnih3	cornichon family AMPA receptor auxiliary protein 3 [Source:MGI Symbol;Acc:MGI:1920228]
2600014E21Rik	ENSMUSG00000100303	4.69537	7.09257	1.89957	3.73377	0.000188634	0.00521325	NA	2600014E21Rik	RIKEN cDNA 2600014E21 gene [Source:MGI Symbol;Acc:MGI:1919384]
Col6a4	ENSMUSG00000032572	4.85169	5.44821	1.45989	3.73194	0.000190009	0.00524206	68553	Col6a4	collagen, type VI, alpha 4 [Source:MGI Symbol;Acc:MGI:1915803]
Pld3	ENSMUSG00000003363	179.232	-1.85542	0.498535	-3.72175	0.000197846	0.00539897	18807	Pld3	phospholipase D family, member 3 [Source:MGI Symbol;Acc:MGI:1333782]
Psen2	ENSMUSG00000010609	342.634	1.67593	0.45034	3.72148	0.000198058	0.00539897	19165	Psen2	presenilin 2 [Source:MGI Symbol;Acc:MGI:109284]
Cacng4	ENSMUSG00000020723	3.79208	3.78743	1.01726	3.72317	0.000196739	0.00539897	54377	Cacng4	calcium channel, voltage-dependent, gamma subunit 4 [Source:MGI Symbol;Acc:MGI:1859167]
Tpbg	ENSMUSG00000035274	41.7765	3.06845	0.824912	3.71973	0.000199436	0.00539897	21983	Tpbg	trophoblast glycoprotein [Source:MGI Symbol;Acc:MGI:1341264]
Olfr729	ENSMUSG00000049011	8.99613	6.52766	1.7545	3.72052	0.00019881	0.00539897	258275	Olfr729	olfactory receptor 729 [Source:MGI Symbol;Acc:MGI:3030563]
Gm650	ENSMUSG00000052157	2.35532	4.88561	1.31196	3.7239	0.000196171	0.00539897	NA	Gm650	predicted pseudogene 650 [Source:MGI Symbol;Acc:MGI:2685496]
Myh4	ENSMUSG00000057003	2.63976	4.12298	1.10835	3.71992	0.000199283	0.00539897	17884	Myh4	myosin, heavy polypeptide 4, skeletal muscle [Source:MGI Symbol;Acc:MGI:1339713]
Fxn	ENSMUSG00000059363	15.3321	-4.25968	1.14482	-3.72083	0.00019857	0.00539897	14297	Fxn	frataxin [Source:MGI Symbol;Acc:MGI:1096879]
2610044O15Rik8	ENSMUSG00000071302	19.1302	-3.62198	0.97373	-3.71969	0.000199467	0.00539897	72139	2610044O15Rik8	RIKEN cDNA 2610044O15 gene [Source:MGI Symbol;Acc:MGI:1919389]
Gm11634	ENSMUSG00000085486	6.74351	4.26876	1.14696	3.72181	0.000197798	0.00539897	667306	Gm11634	predicted gene 11634 [Source:MGI Symbol;Acc:MGI:3650266]
Gm9722	ENSMUSG00000102546	45.5027	3.07956	0.827491	3.72157	0.000197991	0.00539897	NA	Gm9722	predicted gene 9722 [Source:MGI Symbol;Acc:MGI:3646115]
Trdn	ENSMUSG00000019787	10.7189	3.38762	0.911244	3.71758	0.000201142	0.00542741	76757	Trdn	triadin [Source:MGI Symbol;Acc:MGI:1924007]
Zfp697	ENSMUSG00000050064	6.19981	3.4467	0.927157	3.7175	0.000201207	0.00542741	242109	Zfp697	zinc finger protein 697 [Source:MGI Symbol;Acc:MGI:2139736]
Meg3	ENSMUSG00000021268	7.50129	3.20455	0.862194	3.71673	0.000201816	0.00543454	NA	Meg3	maternally expressed 3 [Source:MGI Symbol;Acc:MGI:1202886]
Fndc5	ENSMUSG00000001334	19.0091	4.1117	1.10711	3.7139	0.00020409	0.0054864	384061	Fndc5	fibronectin type III domain containing 5 [Source:MGI Symbol;Acc:MGI:1917614]
Col6a3	ENSMUSG00000048126	3.09267	4.17653	1.12491	3.71276	0.000205011	0.00550177	12835	Col6a3	collagen, type VI, alpha 3 [Source:MGI Symbol;Acc:MGI:88461]
Vldlr	ENSMUSG00000024924	5.28463	4.81683	1.29776	3.71166	0.000205904	0.00551634	22359	Vldlr	very low density lipoprotein receptor [Source:MGI Symbol;Acc:MGI:98935]
Iqcm	ENSMUSG00000031620	3.95649	3.81047	1.02702	3.71023	0.000207068	0.00553811	71831	Iqcm	IQ motif containing M [Source:MGI Symbol;Acc:MGI:1919081]
Uap1	ENSMUSG00000026670	24.7313	-5.38007	1.4504	-3.70936	0.000207782	0.00553839	107652	Uap1	UDP-N-acetylglucosamine pyrophosphorylase 1 [Source:MGI Symbol;Acc:MGI:1334459]
Parl	ENSMUSG00000033918	126.435	-1.96764	0.530416	-3.70962	0.000207569	0.00553839	381038	Parl	presenilin associated, rhomboid-like [Source:MGI Symbol;Acc:MGI:1277152]
Ptprm	ENSMUSG00000033278	2.90054	5.17454	1.3975	3.7027	0.000213318	0.00566781	19274	Ptprm	protein tyrosine phosphatase, receptor type, M [Source:MGI Symbol;Acc:MGI:102694]
A330015K06Rik	ENSMUSG00000104093	3.00283	5.49765	1.48479	3.70265	0.000213357	0.00566781	NA	A330015K06Rik	RIKEN cDNA A330015K06 gene [Source:MGI Symbol;Acc:MGI:2443553]
Cplx2	ENSMUSG00000025867	31.0192	2.98485	0.80702	3.69861	0.000216785	0.00572989	12890	Cplx2	complexin 2 [Source:MGI Symbol;Acc:MGI:104726]
Gm38120	ENSMUSG00000103085	16.5219	3.43786	0.929399	3.69901	0.000216443	0.00572989	NA	Gm38120	predicted gene, 38120 [Source:MGI Symbol;Acc:MGI:5611348]
Gm49706	ENSMUSG00000116624	3.76569	7.81013	2.11126	3.69927	0.000216223	0.00572989	NA	Gm49706	predicted gene, 49706 [Source:MGI Symbol;Acc:MGI:6215169]
Apcdd1	ENSMUSG00000071847	2.91662	5.53296	1.49733	3.69522	0.000219697	0.00579713	494504	Apcdd1	adenomatosis polyposis coli down-regulated 1 [Source:MGI Symbol;Acc:MGI:3513977]
Robo1	ENSMUSG00000022883	4.13185	4.87523	1.32165	3.68873	0.000225372	0.00592702	19876	Robo1	roundabout guidance receptor 1 [Source:MGI Symbol;Acc:MGI:1274781]
Epha5	ENSMUSG00000029245	4.7116	4.1216	1.11735	3.68874	0.000225368	0.00592702	13839	Epha5	Eph receptor A5 [Source:MGI Symbol;Acc:MGI:99654]
Flt1	ENSMUSG00000029648	4.63574	4.35868	1.18196	3.68767	0.00022632	0.00593214	14254	Flt1	FMS-like tyrosine kinase 1 [Source:MGI Symbol;Acc:MGI:95558]
Utp14b	ENSMUSG00000079470	3.61	4.60565	1.24882	3.68802	0.00022601	0.00593214	195434	Utp14b	UTP14B small subunit processome component [Source:MGI Symbol;Acc:MGI:2445092]
Gm37215	ENSMUSG00000104020	14.8207	6.3136	1.71328	3.6851	0.000228615	0.00598235	NA	Gm37215	predicted gene, 37215 [Source:MGI Symbol;Acc:MGI:5610443]
Dscaml1	ENSMUSG00000032087	2.76709	4.95143	1.34395	3.68425	0.000229378	0.00598237	114873	Dscaml1	DS cell adhesion molecule like 1 [Source:MGI Symbol;Acc:MGI:2150309]
Pcdh17	ENSMUSG00000035566	2.52375	5.18255	1.40684	3.68383	0.000229755	0.00598237	219228	Pcdh17	protocadherin 17 [Source:MGI Symbol;Acc:MGI:2684924]
A830082K12Rik	ENSMUSG00000087143	12.0169	4.25061	1.15368	3.68439	0.000229251	0.00598237	NA	A830082K12Rik	RIKEN cDNA A830082K12 gene [Source:MGI Symbol;Acc:MGI:2443527]
Dpp10	ENSMUSG00000036815	29.7204	4.8751	1.32397	3.68217	0.000231254	0.00601147	269109	Dpp10	dipeptidylpeptidase 10 [Source:MGI Symbol;Acc:MGI:2442409]
Gm525	ENSMUSG00000072553	6.13714	7.25756	1.97185	3.68058	0.000232703	0.00603917	217071	Gm525	predicted gene 525 [Source:MGI Symbol;Acc:MGI:2685371]
Col4a3	ENSMUSG00000079465	9.81761	3.48297	0.946442	3.68006	0.000233176	0.00604149	12828	Col4a3	collagen, type IV, alpha 3 [Source:MGI Symbol;Acc:MGI:104688]
Letmd1	ENSMUSG00000037353	40.8309	-2.8497	0.775821	-3.67314	0.000239586	0.00619738	68614	Letmd1	LETM1 domain containing 1 [Source:MGI Symbol;Acc:MGI:1915864]
Gm50062	ENSMUSG00000117487	9.36865	5.12495	1.39625	3.67051	0.000242069	0.00625133	NA	Gm50062	predicted gene, 50062 [Source:MGI Symbol;Acc:MGI:6275381]
Dpy19l3	ENSMUSG00000043671	78.4273	-2.27289	0.619318	-3.66999	0.00024256	0.00625376	233115	Dpy19l3	dpy-19-like 3 (C. elegans) [Source:MGI Symbol;Acc:MGI:2443952]
Tmigd1	ENSMUSG00000020839	4.7824	-4.98833	1.3595	-3.66924	0.000243269	0.00626179	66601	Tmigd1	transmembrane and immunoglobulin domain containing 1 [Source:MGI Symbol;Acc:MGI:1913851]
App	ENSMUSG00000022892	1.81322	5.9225	1.616	3.66491	0.00024743	0.0063585	11820	App	amyloid beta (A4) precursor protein [Source:MGI Symbol;Acc:MGI:88059]
Ttc25	ENSMUSG00000006784	2.5687	4.63905	1.26657	3.66268	0.000249586	0.00637233	74407	Ttc25	tetratricopeptide repeat domain 25 [Source:MGI Symbol;Acc:MGI:1921657]
Notch3	ENSMUSG00000038146	6.58573	4.80759	1.31251	3.6629	0.000249375	0.00637233	18131	Notch3	notch 3 [Source:MGI Symbol;Acc:MGI:99460]
Ubash3a	ENSMUSG00000042345	74.6443	2.34729	0.64066	3.66386	0.000248446	0.00637233	328795	Ubash3a	ubiquitin associated and SH3 domain containing, A [Source:MGI Symbol;Acc:MGI:1926074]
Tmc2	ENSMUSG00000060332	4.99057	2.9878	0.815667	3.66302	0.000249263	0.00637233	192140	Tmc2	transmembrane channel-like gene family 2 [Source:MGI Symbol;Acc:MGI:2151017]
Mx2	ENSMUSG00000023341	10.4158	3.94593	1.07875	3.65787	0.000254322	0.00646183	17858	Mx2	MX dynamin-like GTPase 2 [Source:MGI Symbol;Acc:MGI:97244]
Lhx4	ENSMUSG00000026468	3.69882	5.31609	1.45311	3.65842	0.000253779	0.00646183	16872	Lhx4	LIM homeobox protein 4 [Source:MGI Symbol;Acc:MGI:101776]
Fam136a	ENSMUSG00000057497	10.7829	-3.53621	0.966637	-3.65826	0.00025393	0.00646183	66488	Fam136a	family with sequence similarity 136, member A [Source:MGI Symbol;Acc:MGI:1913738]
Dnah3	ENSMUSG00000052273	6.06455	4.683	1.28091	3.65599	0.000256188	0.0064779	381917	Dnah3	dynein, axonemal, heavy chain 3 [Source:MGI Symbol;Acc:MGI:2683040]
A430034D21Rik	ENSMUSG00000103594	16.961	4.97358	1.3601	3.65678	0.000255406	0.0064779	NA	A430034D21Rik	RIKEN cDNA A430034D21 gene [Source:MGI Symbol;Acc:MGI:2444685]
Rmst	ENSMUSG00000112117	9.85687	5.83523	1.59593	3.65633	0.000255852	0.0064779	NA	Rmst	rhabdomyosarcoma 2 associated transcript (non-coding RNA) [Source:MGI Symbol;Acc:MGI:1099806]
Cacna1i	ENSMUSG00000022416	2.78758	3.85543	1.05652	3.64919	0.000263067	0.00664118	239556	Cacna1i	calcium channel, voltage-dependent, alpha 1I subunit [Source:MGI Symbol;Acc:MGI:2178051]
Gm14204	ENSMUSG00000086496	1.8071	6.42751	1.76198	3.64788	0.00026441	0.0066644	NA	Gm14204	predicted gene 14204 [Source:MGI Symbol;Acc:MGI:3651576]
Clybl	ENSMUSG00000025545	6.54744	-4.64248	1.27387	-3.64438	0.000268035	0.0067349	69634	Clybl	citrate lyase beta like [Source:MGI Symbol;Acc:MGI:1916884]
Dmwd	ENSMUSG00000030410	9.9302	4.59154	1.2599	3.64436	0.000268062	0.0067349	13401	Dmwd	dystrophia myotonica-containing WD repeat motif [Source:MGI Symbol;Acc:MGI:94907]
Cdh7	ENSMUSG00000026312	6.13176	3.71736	1.02032	3.64333	0.000269136	0.00675112	241201	Cdh7	cadherin 7, type 2 [Source:MGI Symbol;Acc:MGI:2442792]
Tfpi2	ENSMUSG00000029664	2.87489	4.83491	1.32756	3.64195	0.000270576	0.00677644	21789	Tfpi2	tissue factor pathway inhibitor 2 [Source:MGI Symbol;Acc:MGI:108543]
Adcy6	ENSMUSG00000022994	15.8009	3.62371	0.995593	3.63975	0.000272898	0.00679141	11512	Adcy6	adenylate cyclase 6 [Source:MGI Symbol;Acc:MGI:87917]
Gm6781	ENSMUSG00000035129	2.9237	4.56226	1.25338	3.63998	0.000272663	0.00679141	NA	Gm6781	predicted gene 6781 [Source:MGI Symbol;Acc:MGI:3644510]
Cacna2d4	ENSMUSG00000041460	11.2843	4.19264	1.15186	3.6399	0.000272739	0.00679141	319734	Cacna2d4	calcium channel, voltage-dependent, alpha 2/delta subunit 4 [Source:MGI Symbol;Acc:MGI:2442632]
Lrp1b	ENSMUSG00000049252	9.67643	3.3735	0.926709	3.6403	0.000272323	0.00679141	94217	Lrp1b	low density lipoprotein-related protein 1B [Source:MGI Symbol;Acc:MGI:2151136]
Nos2	ENSMUSG00000020826	2.5888	5.34597	1.46925	3.63856	0.000274166	0.00680471	18126	Nos2	nitric oxide synthase 2, inducible [Source:MGI Symbol;Acc:MGI:97361]
Zfp292	ENSMUSG00000039967	80.6746	-2.7325	0.751009	-3.63844	0.000274296	0.00680471	30046	Zfp292	zinc finger protein 292 [Source:MGI Symbol;Acc:MGI:1353423]
Psd3	ENSMUSG00000030465	8.32841	4.41056	1.21258	3.63735	0.000275456	0.00682274	234353	Psd3	pleckstrin and Sec7 domain containing 3 [Source:MGI Symbol;Acc:MGI:1918215]
Rab9	ENSMUSG00000079316	7.73009	-5.81347	1.59876	-3.63623	0.000276653	0.00684162	56382	Rab9	RAB9, member RAS oncogene family [Source:MGI Symbol;Acc:MGI:1890695]
Bola1	ENSMUSG00000015943	7.63368	-5.04807	1.38882	-3.63479	0.000278206	0.00685248	69168	Bola1	bolA-like 1 (E. coli) [Source:MGI Symbol;Acc:MGI:1916418]
Dzip1l	ENSMUSG00000037784	7.16552	4.99461	1.37396	3.63519	0.000277779	0.00685248	72507	Dzip1l	DAZ interacting protein 1-like [Source:MGI Symbol;Acc:MGI:1919757]
6720464F23Rik	ENSMUSG00000103432	15.0221	5.60416	1.54189	3.63461	0.000278397	0.00685248	NA	6720464F23Rik	RIKEN cDNA 6720464F23 gene [Source:MGI Symbol;Acc:MGI:2444677]
Vmn1r81	ENSMUSG00000115027	12.0718	5.6565	1.55649	3.63413	0.000278915	0.00685453	171244	Vmn1r81	vomeronasal 1 receptor 81 [Source:MGI Symbol;Acc:MGI:2159648]
Sec14l4	ENSMUSG00000019368	3.47784	3.30345	0.90926	3.63312	0.000280015	0.00687084	103655	Sec14l4	SEC14-like lipid binding 4 [Source:MGI Symbol;Acc:MGI:2144095]
Dzip1	ENSMUSG00000042156	25.8651	3.0756	0.847691	3.62821	0.000285392	0.00699188	66573	Dzip1	DAZ interacting protein 1 [Source:MGI Symbol;Acc:MGI:1914311]
Itga8	ENSMUSG00000026768	2.49733	5.59634	1.54271	3.6276	0.000286073	0.00699769	241226	Itga8	integrin alpha 8 [Source:MGI Symbol;Acc:MGI:109442]
Pcbd2	ENSMUSG00000021496	16.5385	-3.14527	0.867325	-3.6264	0.000287398	0.00700834	72562	Pcbd2	pterin 4 alpha carbinolamine dehydratase/dimerization cofactor of hepatocyte nuclear factor 1 alpha (TCF1) 2 [Source:MGI Symbol;Acc:MGI:1919812]
1700094D03Rik	ENSMUSG00000118506	21.6929	-3.7441	1.03237	-3.62672	0.000287047	0.00700834	73545	1700094D03Rik	RIKEN cDNA 1700094D03 gene [Source:MGI Symbol;Acc:MGI:1920795]
Vcam1	ENSMUSG00000027962	12.7334	5.2188	1.4413	3.6209	0.000293577	0.00714794	22329	Vcam1	vascular cell adhesion molecule 1 [Source:MGI Symbol;Acc:MGI:98926]
C1rl	ENSMUSG00000038527	10.7859	3.30387	0.912886	3.61915	0.000295577	0.00718553	232371	C1rl	complement component 1, r subcomponent-like [Source:MGI Symbol;Acc:MGI:2660692]
Klf12	ENSMUSG00000072294	3.12318	3.71407	1.0264	3.61853	0.000296278	0.00719148	16597	Klf12	Kruppel-like factor 12 [Source:MGI Symbol;Acc:MGI:1333796]
Dlg2	ENSMUSG00000052572	4.21304	3.85975	1.06689	3.61777	0.000297149	0.00720152	23859	Dlg2	discs large MAGUK scaffold protein 2 [Source:MGI Symbol;Acc:MGI:1344351]
Ifit1	ENSMUSG00000034459	43.9336	4.70254	1.3015	3.61316	0.000302492	0.00731976	15957	Ifit1	interferon-induced protein with tetratricopeptide repeats 1 [Source:MGI Symbol;Acc:MGI:99450]
Ap2s1	ENSMUSG00000008036	136.73	-1.34508	0.37239	-3.61201	0.000303833	0.00734093	232910	Ap2s1	adaptor-related protein complex 2, sigma 1 subunit [Source:MGI Symbol;Acc:MGI:2141861]
Fbxl22	ENSMUSG00000050503	32.7735	-2.76334	0.765289	-3.61084	0.000305206	0.00736281	74165	Fbxl22	F-box and leucine-rich repeat protein 22 [Source:MGI Symbol;Acc:MGI:1921415]
Peg13	ENSMUSG00000106847	14.3509	-2.63392	0.729921	-3.6085	0.000307967	0.00741806	NA	Peg13	paternally expressed 13 [Source:MGI Symbol;Acc:MGI:2663476]
Gata6	ENSMUSG00000005836	4.78857	4.93621	1.36939	3.60467	0.00031255	0.00746183	14465	Gata6	GATA binding protein 6 [Source:MGI Symbol;Acc:MGI:107516]
Klra13-ps	ENSMUSG00000030178	49.155	3.07913	0.853877	3.60605	0.000310891	0.00746183	NA	Klra13-ps	killer cell lectin-like receptor subfamily A, member 13, pseudogene [Source:MGI Symbol;Acc:MGI:1321090]
Prtg	ENSMUSG00000036030	6.26894	5.06134	1.40412	3.60463	0.000312594	0.00746183	235472	Prtg	protogenin [Source:MGI Symbol;Acc:MGI:2444710]
Kif2b	ENSMUSG00000046755	18.8033	4.87743	1.35296	3.605	0.000312157	0.00746183	73470	Kif2b	kinesin family member 2B [Source:MGI Symbol;Acc:MGI:1920720]
Gm15824	ENSMUSG00000083435	3.70423	4.15173	1.15178	3.60463	0.000312604	0.00746183	NA	Gm15824	predicted gene 15824 [Source:MGI Symbol;Acc:MGI:3801976]
4930535E02Rik	ENSMUSG00000102677	3.09273	3.88677	1.07828	3.60461	0.000312627	0.00746183	NA	4930535E02Rik	RIKEN cDNA 4930535E02 gene [Source:MGI Symbol;Acc:MGI:1922468]
Acan	ENSMUSG00000030607	1.85963	5.59955	1.55388	3.60358	0.000313865	0.00748005	11595	Acan	aggrecan [Source:MGI Symbol;Acc:MGI:99602]
Vwf	ENSMUSG00000001930	5.88188	4.4097	1.22435	3.60166	0.000316196	0.00751949	22371	Vwf	Von Willebrand factor [Source:MGI Symbol;Acc:MGI:98941]
Olfr648	ENSMUSG00000042909	2.35063	5.19929	1.44368	3.60143	0.000316474	0.00751949	258746	Olfr648	olfactory receptor 648 [Source:MGI Symbol;Acc:MGI:3030482]
Plk2	ENSMUSG00000021701	33.7892	-3.8635	1.07354	-3.59884	0.000319636	0.00753776	20620	Plk2	polo like kinase 2 [Source:MGI Symbol;Acc:MGI:1099790]
Magi2	ENSMUSG00000040003	8.71294	5.892	1.63685	3.59961	0.000318699	0.00753776	50791	Magi2	membrane associated guanylate kinase, WW and PDZ domain containing 2 [Source:MGI Symbol;Acc:MGI:1354953]
Nlrp1a	ENSMUSG00000069830	3.91487	7.15297	1.9875	3.59897	0.000319476	0.00753776	195046	Nlrp1a	NLR family, pyrin domain containing 1A [Source:MGI Symbol;Acc:MGI:2684861]
Vmn2r69	ENSMUSG00000091006	6.79703	5.97384	1.65946	3.59987	0.000318371	0.00753776	330581	Vmn2r69	vomeronasal 2, receptor 69 [Source:MGI Symbol;Acc:MGI:3761311]
Gm43285	ENSMUSG00000105478	3.00353	4.02162	1.11728	3.59947	0.000318872	0.00753776	NA	Gm43285	predicted gene 43285 [Source:MGI Symbol;Acc:MGI:5663422]
Gm1113	ENSMUSG00000098590	16.1765	4.3624	1.21276	3.59707	0.000321822	0.00757797	115487164	Gm1113	predicted gene 1113 [Source:MGI Symbol;Acc:MGI:2685959]
Vmn2r77	ENSMUSG00000090949	2.48517	6.20113	1.7247	3.59549	0.000323778	0.00761264	546983	Vmn2r77	vomeronasal 2, receptor 77 [Source:MGI Symbol;Acc:MGI:3643879]
Bves	ENSMUSG00000071317	4.88239	5.29321	1.47256	3.59457	0.000324924	0.00762822	23828	Bves	blood vessel epicardial substance [Source:MGI Symbol;Acc:MGI:1346013]
Nkiras1	ENSMUSG00000021772	139.805	-2.64863	0.737585	-3.59095	0.00032948	0.00772365	69721	Nkiras1	NFKB inhibitor interacting Ras-like protein 1 [Source:MGI Symbol;Acc:MGI:1916971]
Adam22	ENSMUSG00000040537	6.10926	3.38158	0.942016	3.58973	0.000331023	0.0077483	11496	Adam22	a disintegrin and metallopeptidase domain 22 [Source:MGI Symbol;Acc:MGI:1340046]
Zfp324	ENSMUSG00000004500	25.7868	4.91041	1.36928	3.58613	0.000335622	0.0078443	243834	Zfp324	zinc finger protein 324 [Source:MGI Symbol;Acc:MGI:2444641]
Tlr1	ENSMUSG00000044827	8.13746	5.85741	1.63373	3.58529	0.000336703	0.00785789	21897	Tlr1	toll-like receptor 1 [Source:MGI Symbol;Acc:MGI:1341295]
Mettl14	ENSMUSG00000028114	47.8528	-1.90827	0.532592	-3.583	0.000339674	0.00790122	210529	Mettl14	methyltransferase like 14 [Source:MGI Symbol;Acc:MGI:2442926]
Aqp9	ENSMUSG00000032204	8.0519	5.29629	1.4783	3.5827	0.000340064	0.00790122	64008	Aqp9	aquaporin 9 [Source:MGI Symbol;Acc:MGI:1891066]
Lrrn3	ENSMUSG00000036295	4.11258	5.39067	1.5046	3.58279	0.000339939	0.00790122	16981	Lrrn3	leucine rich repeat protein 3, neuronal [Source:MGI Symbol;Acc:MGI:106036]
Tgfb3	ENSMUSG00000021253	98.2953	-2.2101	0.617093	-3.58147	0.000341669	0.00791516	21809	Tgfb3	transforming growth factor, beta 3 [Source:MGI Symbol;Acc:MGI:98727]
Vmn2r-ps82	ENSMUSG00000092330	1.74758	6.39685	1.78597	3.58173	0.000341328	0.00791516	NA	Vmn2r-ps82	vomeronasal 2, receptor, pseudogene 82 [Source:MGI Symbol;Acc:MGI:3761327]
Xirp2	ENSMUSG00000027022	2.38455	5.43781	1.51858	3.58086	0.000342462	0.0079219	241431	Xirp2	xin actin-binding repeat containing 2 [Source:MGI Symbol;Acc:MGI:2685198]
Xirp2-1	ENSMUSG00000027022	2.38455	5.43781	1.51858	3.58086	0.000342462	0.0079219	383709	Xirp2	xin actin-binding repeat containing 2 [Source:MGI Symbol;Acc:MGI:2685198]
Spats2l	ENSMUSG00000038305	8.27069	4.1551	1.16076	3.57963	0.000344084	0.00794773	67198	Spats2l	spermatogenesis associated, serine-rich 2-like [Source:MGI Symbol;Acc:MGI:1914448]
Aspa	ENSMUSG00000020774	3.63461	5.55066	1.5511	3.57853	0.000345539	0.00796595	11484	Aspa	aspartoacylase [Source:MGI Symbol;Acc:MGI:87914]
Nvl	ENSMUSG00000026516	198.739	-1.11161	0.310665	-3.57817	0.000346014	0.00796595	67459	Nvl	nuclear VCP-like [Source:MGI Symbol;Acc:MGI:1914709]
Sp8	ENSMUSG00000048562	19.9174	3.15612	0.88212	3.57788	0.00034639	0.00796595	320145	Sp8	trans-acting transcription factor 8 [Source:MGI Symbol;Acc:MGI:2443471]
Fhl3	ENSMUSG00000032643	366.395	-1.0335	0.288946	-3.57681	0.00034781	0.00798695	14201	Fhl3	four and a half LIM domains 3 [Source:MGI Symbol;Acc:MGI:1341092]
Gm48250	ENSMUSG00000114917	78.1942	3.21052	0.897878	3.57568	0.000349322	0.00801	NA	Gm48250	predicted gene, 48250 [Source:MGI Symbol;Acc:MGI:6097663]
Gm3716	ENSMUSG00000105402	9.42628	3.6589	1.0235	3.5749	0.000350364	0.00802221	NA	Gm3716	predicted gene 3716 [Source:MGI Symbol;Acc:MGI:3781892]
Gm45697	ENSMUSG00000110564	9.90434	3.97029	1.11092	3.57388	0.000351733	0.00804187	NA	Gm45697	predicted gene 45697 [Source:MGI Symbol;Acc:MGI:5804812]
Adgrb3	ENSMUSG00000033569	5.0004	3.13528	0.877472	3.57308	0.000352801	0.0080515	210933	Adgrb3	adhesion G protein-coupled receptor B3 [Source:MGI Symbol;Acc:MGI:2441837]
Emilin3	ENSMUSG00000050700	4.16317	6.38849	1.78809	3.57281	0.000353177	0.0080515	280635	Emilin3	elastin microfibril interfacer 3 [Source:MGI Symbol;Acc:MGI:2389142]
Islr2	ENSMUSG00000051243	2.14453	4.47499	1.25283	3.57191	0.000354383	0.00806735	320563	Islr2	immunoglobulin superfamily containing leucine-rich repeat 2 [Source:MGI Symbol;Acc:MGI:2444277]
Wdfy3	ENSMUSG00000043940	12.7649	4.78087	1.33919	3.56998	0.000357007	0.00811533	72145	Wdfy3	WD repeat and FYVE domain containing 3 [Source:MGI Symbol;Acc:MGI:1096875]
Syt13	ENSMUSG00000027220	7.80798	6.13937	1.72021	3.56896	0.000358394	0.00813514	80976	Syt13	synaptotagmin XIII [Source:MGI Symbol;Acc:MGI:1933945]
6430548M08Rik	ENSMUSG00000031824	2.93494	3.79131	1.06261	3.56791	0.000359843	0.00815627	234797	6430548M08Rik	RIKEN cDNA 6430548M08 gene [Source:MGI Symbol;Acc:MGI:2443793]
Zgpat	ENSMUSG00000027582	36.4739	-2.70022	0.757084	-3.5666	0.000361639	0.0081852	229007	Zgpat	zinc finger, CCCH-type with G patch domain [Source:MGI Symbol;Acc:MGI:2449939]
Bicc1	ENSMUSG00000014329	6.08232	3.50445	0.983116	3.56464	0.000364358	0.00821134	83675	Bicc1	BicC family RNA binding protein 1 [Source:MGI Symbol;Acc:MGI:1933388]
Cpsf2	ENSMUSG00000041781	54.3339	-2.57523	0.722381	-3.56492	0.000363972	0.00821134	51786	Cpsf2	cleavage and polyadenylation specific factor 2 [Source:MGI Symbol;Acc:MGI:1861601]
Zfp532	ENSMUSG00000042439	2.37746	5.04204	1.41427	3.56511	0.000363703	0.00821134	328977	Zfp532	zinc finger protein 532 [Source:MGI Symbol;Acc:MGI:3036282]
Fktn	ENSMUSG00000028414	13.3213	-4.75043	1.33341	-3.56263	0.000367158	0.00826263	246179	Fktn	fukutin [Source:MGI Symbol;Acc:MGI:2179507]
Gm2245	ENSMUSG00000089647	12.826	2.80739	0.788137	3.56206	0.000367963	0.00826893	NA	Gm2245	predicted gene 2245 [Source:MGI Symbol;Acc:MGI:3780415]
Ptch2	ENSMUSG00000028681	2.11078	4.65155	1.30607	3.5615	0.000368745	0.00827067	19207	Ptch2	patched 2 [Source:MGI Symbol;Acc:MGI:1095405]
Zswim4	ENSMUSG00000035671	42.3967	-2.9744	0.835647	-3.55939	0.000371713	0.00827067	212168	Zswim4	zinc finger SWIM-type containing 4 [Source:MGI Symbol;Acc:MGI:2443726]
Sart1	ENSMUSG00000039148	114.199	-1.34881	0.378939	-3.55943	0.000371656	0.00827067	20227	Sart1	squamous cell carcinoma antigen recognized by T cells 1 [Source:MGI Symbol;Acc:MGI:1309453]
Bahcc1	ENSMUSG00000039741	10.2543	4.28485	1.20367	3.55983	0.000371091	0.00827067	268515	Bahcc1	BAH domain and coiled-coil containing 1 [Source:MGI Symbol;Acc:MGI:2679272]
Proser2	ENSMUSG00000045319	15.203	3.30336	0.927913	3.55999	0.000370869	0.00827067	227545	Proser2	proline and serine rich 2 [Source:MGI Symbol;Acc:MGI:2442238]
Sbsn	ENSMUSG00000046056	4.13866	5.52571	1.55162	3.56125	0.000369091	0.00827067	282619	Sbsn	suprabasin [Source:MGI Symbol;Acc:MGI:2446326]
T2	ENSMUSG00000058159	4.52206	5.93136	1.6664	3.55939	0.000371715	0.00827067	21331	T2	brachyury 2 [Source:MGI Symbol;Acc:MGI:104658]
Il18rap	ENSMUSG00000026068	30.0919	3.77656	1.06115	3.55892	0.000372381	0.00827379	16174	Il18rap	interleukin 18 receptor accessory protein [Source:MGI Symbol;Acc:MGI:1338888]
Gm35576	ENSMUSG00000116851	3.52573	4.80417	1.35036	3.55769	0.000374129	0.00830093	NA	Gm35576	predicted gene, 35576 [Source:MGI Symbol;Acc:MGI:5594735]
Ccdc162	ENSMUSG00000075225	10.8478	4.75124	1.33579	3.55687	0.0003753	0.00831519	75973	Ccdc162	coiled-coil domain containing 162 [Source:MGI Symbol;Acc:MGI:1923223]
Otog	ENSMUSG00000009487	2.96061	3.85731	1.08527	3.55425	0.000379055	0.00838658	18419	Otog	otogelin [Source:MGI Symbol;Acc:MGI:1202064]
Colec10	ENSMUSG00000038591	3.56153	4.30667	1.21263	3.55151	0.000383029	0.00846262	239447	Colec10	collectin sub-family member 10 [Source:MGI Symbol;Acc:MGI:3606482]
Endou	ENSMUSG00000022468	98.1867	2.8775	0.810447	3.55051	0.00038449	0.00848302	19011	Endou	endonuclease, polyU-specific [Source:MGI Symbol;Acc:MGI:97746]
Acss3	ENSMUSG00000035948	4.71234	4.19728	1.18245	3.54966	0.000385736	0.00848586	380660	Acss3	acyl-CoA synthetase short-chain family member 3 [Source:MGI Symbol;Acc:MGI:2685720]
Nrxn3	ENSMUSG00000066392	5.25205	4.14687	1.16836	3.54931	0.000386235	0.00848586	18191	Nrxn3	neurexin III [Source:MGI Symbol;Acc:MGI:1096389]
Gm43180	ENSMUSG00000105328	4.51994	5.47223	1.54172	3.54943	0.000386066	0.00848586	NA	Gm43180	predicted gene 43180 [Source:MGI Symbol;Acc:MGI:5663317]
Cul4b	ENSMUSG00000031095	16.7706	-3.12498	0.880591	-3.54873	0.000387101	0.00849303	72584	Cul4b	cullin 4B [Source:MGI Symbol;Acc:MGI:1919834]
Kcnb2	ENSMUSG00000092083	2.67815	5.65416	1.5939	3.54737	0.000389092	0.00852485	98741	Kcnb2	potassium voltage gated channel, Shab-related subfamily, member 2 [Source:MGI Symbol;Acc:MGI:99632]
Galnt13	ENSMUSG00000060988	2.56944	5.60896	1.5822	3.54505	0.000392545	0.00858855	271786	Galnt13	polypeptide N-acetylgalactosaminyltransferase 13 [Source:MGI Symbol;Acc:MGI:2139447]
Gm3428	ENSMUSG00000098705	1.71723	5.72811	1.61609	3.54443	0.000393466	0.00859676	NA	Gm3428	predicted gene 3428 [Source:MGI Symbol;Acc:MGI:3781606]
Trpv6	ENSMUSG00000029868	4.7215	5.90043	1.6654	3.54296	0.000395668	0.00862197	64177	Trpv6	transient receptor potential cation channel, subfamily V, member 6 [Source:MGI Symbol;Acc:MGI:1927259]
2810403D21Rik	ENSMUSG00000086629	6.88176	3.48152	0.982667	3.54293	0.000395714	0.00862197	NA	2810403D21Rik	RIKEN cDNA 2810403D21 gene [Source:MGI Symbol;Acc:MGI:1917214]
Adam11	ENSMUSG00000020926	2.9315	4.68794	1.32428	3.54	0.000400125	0.00869713	11488	Adam11	a disintegrin and metallopeptidase domain 11 [Source:MGI Symbol;Acc:MGI:1098667]
Btnl9	ENSMUSG00000040283	2.80973	4.7105	1.33068	3.53991	0.000400268	0.00869713	237754	Btnl9	butyrophilin-like 9 [Source:MGI Symbol;Acc:MGI:2442439]
Mc5r	ENSMUSG00000007480	9.34307	2.62393	0.741421	3.53906	0.000401562	0.00871323	17203	Mc5r	melanocortin 5 receptor [Source:MGI Symbol;Acc:MGI:99420]
Kifc5b	ENSMUSG00000024301	7.8933	3.51866	0.994629	3.53766	0.000403687	0.00873442	16580	Kifc5b	kinesin family member C5B [Source:MGI Symbol;Acc:MGI:2137414]
2410131K14Rik	ENSMUSG00000032840	15.9844	-3.51911	0.994999	-3.5368	0.000405007	0.00873442	76792	2410131K14Rik	RIKEN cDNA 2410131K14 gene [Source:MGI Symbol;Acc:MGI:1924042]
Cacna1c	ENSMUSG00000051331	13.0747	3.18022	0.899143	3.53695	0.000404783	0.00873442	12288	Cacna1c	calcium channel, voltage-dependent, L type, alpha 1C subunit [Source:MGI Symbol;Acc:MGI:103013]
A830018L16Rik	ENSMUSG00000057715	2.95828	4.96767	1.40416	3.53783	0.000403433	0.00873442	320492	A830018L16Rik	RIKEN cDNA A830018L16 gene [Source:MGI Symbol;Acc:MGI:2444149]
Olfr157	ENSMUSG00000111611	34.5033	3.06733	0.867311	3.5366	0.000405311	0.00873442	100040268	Olfr157	olfactory receptor 157 [Source:MGI Symbol;Acc:MGI:1352684]
Gm27007	ENSMUSG00000098107	10.4087	4.15289	1.17442	3.53611	0.000406061	0.00873863	NA	Gm27007	predicted gene, 27007 [Source:MGI Symbol;Acc:MGI:5504122]
Prkaa2	ENSMUSG00000028518	42.0035	6.33371	1.7928	3.53286	0.000411094	0.00883487	108079	Prkaa2	protein kinase, AMP-activated, alpha 2 catalytic subunit [Source:MGI Symbol;Acc:MGI:1336173]
Tnfaip8l3	ENSMUSG00000074345	3.57292	7.65345	2.16757	3.5309	0.00041415	0.00888843	244882	Tnfaip8l3	tumor necrosis factor, alpha-induced protein 8-like 3 [Source:MGI Symbol;Acc:MGI:2685363]
Hdac9	ENSMUSG00000004698	26.7062	3.55044	1.00573	3.53021	0.000415229	0.00889129	79221	Hdac9	histone deacetylase 9 [Source:MGI Symbol;Acc:MGI:1931221]
Cmpk2	ENSMUSG00000020638	12.4816	4.73227	1.34055	3.53009	0.000415412	0.00889129	22169	Cmpk2	cytidine monophosphate (UMP-CMP) kinase 2, mitochondrial [Source:MGI Symbol;Acc:MGI:99830]
Dph2	ENSMUSG00000028540	9.89774	-4.57305	1.29561	-3.52965	0.000416116	0.00889427	67728	Dph2	DPH2 homolog [Source:MGI Symbol;Acc:MGI:1914978]
Csrnp3	ENSMUSG00000044647	5.19183	5.06082	1.43441	3.52816	0.000418466	0.00893239	77771	Csrnp3	cysteine-serine-rich nuclear protein 3 [Source:MGI Symbol;Acc:MGI:1925021]
Piezo1	ENSMUSG00000014444	12.2786	3.65171	1.03519	3.52757	0.000419391	0.00894	234839	Piezo1	piezo-type mechanosensitive ion channel component 1 [Source:MGI Symbol;Acc:MGI:3603204]
Pim2	ENSMUSG00000031155	66.0549	-1.53814	0.436901	-3.52058	0.000430605	0.00916665	18715	Pim2	proviral integration site 2 [Source:MGI Symbol;Acc:MGI:97587]
Megf6	ENSMUSG00000057751	3.79436	4.14571	1.17807	3.51908	0.000433045	0.00920616	230971	Megf6	multiple EGF-like-domains 6 [Source:MGI Symbol;Acc:MGI:1919351]
Apol9a	ENSMUSG00000057346	5.92368	-4.4878	1.27653	-3.51563	0.000438704	0.00931389	223672	Apol9a	apolipoprotein L 9a [Source:MGI Symbol;Acc:MGI:3606001]
Mia3	ENSMUSG00000056050	200.254	-1.16596	0.33188	-3.51321	0.000442724	0.00938658	338366	Mia3	melanoma inhibitory activity 3 [Source:MGI Symbol;Acc:MGI:2443183]
Efna5	ENSMUSG00000048915	39.1971	3.17645	0.904569	3.51156	0.00044548	0.00940703	13640	Efna5	ephrin A5 [Source:MGI Symbol;Acc:MGI:107444]
Gm2237	ENSMUSG00000093979	11.0729	2.22732	0.634238	3.51181	0.000445061	0.00940703	100039441	Gm2237	predicted gene 2237 [Source:MGI Symbol;Acc:MGI:3780407]
Gm2237-1	ENSMUSG00000093979	11.0729	2.22732	0.634238	3.51181	0.000445061	0.00940703	100042100	Gm2237	predicted gene 2237 [Source:MGI Symbol;Acc:MGI:3780407]
Cc2d2b	ENSMUSG00000108929	7.77689	3.97485	1.13179	3.512	0.000444749	0.00940703	668310	Cc2d2b	coiled-coil and C2 domain containing 2B [Source:MGI Symbol;Acc:MGI:3645359]
Gm5867	ENSMUSG00000043484	3.21237	3.37676	0.961864	3.51065	0.000447019	0.0094143	NA	Gm5867	predicted gene 5867 [Source:MGI Symbol;Acc:MGI:3644922]
Atrnl1	ENSMUSG00000054843	8.77563	4.13979	1.17916	3.51078	0.000446788	0.0094143	226255	Atrnl1	attractin like 1 [Source:MGI Symbol;Acc:MGI:2147749]
Pus10	ENSMUSG00000020280	12.7677	-3.97262	1.13187	-3.5098	0.000448443	0.00943167	74467	Pus10	pseudouridylate synthase 10 [Source:MGI Symbol;Acc:MGI:1921717]
Dapk2	ENSMUSG00000032380	115.205	-1.5473	0.44094	-3.50909	0.000449635	0.00944413	13143	Dapk2	death-associated protein kinase 2 [Source:MGI Symbol;Acc:MGI:1341297]
Olfr679	ENSMUSG00000096029	3.55982	5.99694	1.71042	3.50613	0.000454675	0.00952512	259046	Olfr679	olfactory receptor 679 [Source:MGI Symbol;Acc:MGI:3030513]
Gm42705	ENSMUSG00000105324	1.81383	5.76179	1.64335	3.50611	0.0004547	0.00952512	NA	Gm42705	predicted gene 42705 [Source:MGI Symbol;Acc:MGI:5662842]
Zfp639	ENSMUSG00000027667	9.73125	-4.82075	1.37553	-3.50464	0.000457225	0.00956529	67778	Zfp639	zinc finger protein 639 [Source:MGI Symbol;Acc:MGI:1915028]
Nudt14	ENSMUSG00000002804	37.261	-2.36675	0.675485	-3.50378	0.000458696	0.00958334	66174	Nudt14	nudix (nucleoside diphosphate linked moiety X)-type motif 14 [Source:MGI Symbol;Acc:MGI:1913424]
Klhl3	ENSMUSG00000014164	726.843	-1.39448	0.398046	-3.50332	0.000459495	0.00958731	100503085	Klhl3	kelch-like 3 [Source:MGI Symbol;Acc:MGI:2445185]
Ice2	ENSMUSG00000032235	27.1781	-2.98438	0.852297	-3.50157	0.000462527	0.00963781	93697	Ice2	interactor of little elongation complex ELL subunit 2 [Source:MGI Symbol;Acc:MGI:2135947]
Ttyh2	ENSMUSG00000034714	257.22	-1.5017	0.429008	-3.50039	0.000464578	0.00966777	117160	Ttyh2	tweety family member 2 [Source:MGI Symbol;Acc:MGI:2157091]
Gm42974	ENSMUSG00000104963	47.1752	3.95115	1.12904	3.49956	0.000466028	0.00968515	NA	Gm42974	predicted gene 42974 [Source:MGI Symbol;Acc:MGI:5663111]
Morc2b	ENSMUSG00000048602	41.7422	3.31932	0.948618	3.49911	0.000466819	0.0096888	240069	Morc2b	microrchidia 2B [Source:MGI Symbol;Acc:MGI:3045293]
Tk2	ENSMUSG00000035824	71.2095	-1.7739	0.507201	-3.49743	0.000469762	0.00973706	57813	Tk2	thymidine kinase 2, mitochondrial [Source:MGI Symbol;Acc:MGI:1913266]
Kif26a	ENSMUSG00000021294	8.06327	3.89282	1.11365	3.49554	0.000473104	0.00979345	668303	Kif26a	kinesin family member 26A [Source:MGI Symbol;Acc:MGI:2447072]
Nynrin	ENSMUSG00000075592	3.01934	4.5488	1.30155	3.4949	0.000474232	0.00980391	277154	Nynrin	NYN domain and retroviral integrase containing [Source:MGI Symbol;Acc:MGI:2652872]
Ttyh1	ENSMUSG00000030428	4.3856	3.99307	1.14277	3.4942	0.000475489	0.00980416	57776	Ttyh1	tweety family member 1 [Source:MGI Symbol;Acc:MGI:1889007]
Prickle1	ENSMUSG00000036158	31.4008	-3.94961	1.13023	-3.4945	0.000474943	0.00980416	106042	Prickle1	prickle planar cell polarity protein 1 [Source:MGI Symbol;Acc:MGI:1916034]
Sufu	ENSMUSG00000025231	26.0678	-3.75571	1.07517	-3.49312	0.000477414	0.00983098	24069	Sufu	SUFU negative regulator of hedgehog signaling [Source:MGI Symbol;Acc:MGI:1345643]
Gucy1a1	ENSMUSG00000033910	2.5667	4.83448	1.38576	3.48867	0.000485424	0.0099707	60596	Gucy1a1	guanylate cyclase 1, soluble, alpha 1 [Source:MGI Symbol;Acc:MGI:1926562]
F13a1	ENSMUSG00000039109	10.8147	4.2264	1.21157	3.48836	0.000485986	0.0099707	74145	F13a1	coagulation factor XIII, A1 subunit [Source:MGI Symbol;Acc:MGI:1921395]
Dach1	ENSMUSG00000055639	2.40403	6.43677	1.84524	3.4883	0.000486098	0.0099707	13134	Dach1	dachshund family transcription factor 1 [Source:MGI Symbol;Acc:MGI:1277991]
Dnah1	ENSMUSG00000019027	6.20298	3.47611	0.996788	3.48731	0.00048791	0.009988	110084	Dnah1	dynein, axonemal, heavy chain 1 [Source:MGI Symbol;Acc:MGI:107721]
Zdbf2	ENSMUSG00000027520	6.18048	3.33169	0.955422	3.48714	0.000488209	0.009988	73884	Zdbf2	zinc finger, DBF-type containing 2 [Source:MGI Symbol;Acc:MGI:1921134]
Mn1	ENSMUSG00000070576	142.538	3.44833	0.989395	3.48529	0.000491597	0.0100312	433938	Mn1	meningioma 1 [Source:MGI Symbol;Acc:MGI:1261813]
Gm37459	ENSMUSG00000104283	3.30754	7.16165	2.05462	3.48564	0.00049097	0.0100312	NA	Gm37459	predicted gene, 37459 [Source:MGI Symbol;Acc:MGI:5610687]
Muc5ac	ENSMUSG00000037974	5.21484	4.33224	1.24375	3.48321	0.000495447	0.0100812	17833	Muc5ac	mucin 5, subtypes A and C, tracheobronchial/gastric [Source:MGI Symbol;Acc:MGI:104697]
Tsfm	ENSMUSG00000040521	11.3629	-3.43843	0.987083	-3.48342	0.000495051	0.0100812	66399	Tsfm	Ts translation elongation factor, mitochondrial [Source:MGI Symbol;Acc:MGI:1913649]
1110018N20Rik	ENSMUSG00000085151	2.56072	7.69887	2.21046	3.48293	0.000495963	0.0100812	NA	1110018N20Rik	RIKEN cDNA 1110018N20 gene [Source:MGI Symbol;Acc:MGI:1915753]
4930449A18Rik	ENSMUSG00000074589	3.53699	4.38175	1.25846	3.48184	0.000497974	0.010109	NA	4930449A18Rik	RIKEN cDNA 4930449A18 gene [Source:MGI Symbol;Acc:MGI:1921922]
4930549C15Rik	ENSMUSG00000114048	2.21647	6.67401	1.91719	3.48113	0.000499298	0.0101228	NA	4930549C15Rik	RIKEN cDNA 4930549C15 gene [Source:MGI Symbol;Acc:MGI:1922493]
Gm9530	ENSMUSG00000096950	9.76039	5.94927	1.70935	3.48042	0.000500628	0.0101368	NA	Gm9530	predicted gene 9530 [Source:MGI Symbol;Acc:MGI:3779939]
Dll1	ENSMUSG00000014773	5.43606	5.72728	1.6462	3.4791	0.000503098	0.0101737	13388	Dll1	delta like canonical Notch ligand 1 [Source:MGI Symbol;Acc:MGI:104659]
Rgs6	ENSMUSG00000021219	5.46281	3.71329	1.06744	3.47868	0.000503885	0.0101765	50779	Rgs6	regulator of G-protein signaling 6 [Source:MGI Symbol;Acc:MGI:1354730]
Igfbp4	ENSMUSG00000017493	138.323	4.14931	1.19323	3.47738	0.000506346	0.0102131	16010	Igfbp4	insulin-like growth factor binding protein 4 [Source:MGI Symbol;Acc:MGI:96439]
Col1a2	ENSMUSG00000029661	11.4273	3.77267	1.08505	3.47696	0.000507131	0.0102159	12843	Col1a2	collagen, type I, alpha 2 [Source:MGI Symbol;Acc:MGI:88468]
Gm19410	ENSMUSG00000109372	2.22564	5.81822	1.67432	3.47497	0.000510905	0.0102788	100502846	Gm19410	predicted gene, 19410 [Source:MGI Symbol;Acc:MGI:5011595]
Gm36594	ENSMUSG00000117233	18.5358	3.19609	0.91997	3.47412	0.000512526	0.0102982	NA	Gm36594	predicted gene, 36594 [Source:MGI Symbol;Acc:MGI:5595753]
Gm45509	ENSMUSG00000109781	47.6652	3.51259	1.01143	3.47289	0.000514895	0.0103327	NA	Gm45509	predicted gene 45509 [Source:MGI Symbol;Acc:MGI:5791345]
Gm6145	ENSMUSG00000110080	4.11262	5.49225	1.58176	3.47223	0.000516154	0.0103448	NA	Gm6145	predicted gene 6145 [Source:MGI Symbol;Acc:MGI:3779559]
Ankrd55	ENSMUSG00000049985	6.38346	4.04176	1.16425	3.47157	0.000517421	0.010357	77318	Ankrd55	ankyrin repeat domain 55 [Source:MGI Symbol;Acc:MGI:1924568]
Rpsa	ENSMUSG00000032518	608.486	-1.13097	0.325881	-3.47049	0.000519511	0.0103809	16785	Rpsa	ribosomal protein SA [Source:MGI Symbol;Acc:MGI:105381]
Phyhipl	ENSMUSG00000037747	4.03795	5.87584	1.69319	3.47027	0.000519937	0.0103809	70911	Phyhipl	phytanoyl-CoA hydroxylase interacting protein-like [Source:MGI Symbol;Acc:MGI:1918161]
Nr2e1	ENSMUSG00000019803	1.92364	7.16928	2.06699	3.46846	0.000523441	0.0104267	21907	Nr2e1	nuclear receptor subfamily 2, group E, member 1 [Source:MGI Symbol;Acc:MGI:1100526]
Xrra1	ENSMUSG00000035211	5.95414	3.96262	1.14249	3.46841	0.000523552	0.0104267	446101	Xrra1	X-ray radiation resistance associated 1 [Source:MGI Symbol;Acc:MGI:2181647]
Pate2	ENSMUSG00000074452	11.9224	2.47739	0.714513	3.46724	0.000525838	0.010459	330921	Pate2	prostate and testis expressed 2 [Source:MGI Symbol;Acc:MGI:2685692]
Tsga10ip	ENSMUSG00000039330	32.7595	4.4679	1.28896	3.46629	0.000527694	0.0104606	78306	Tsga10ip	testis specific 10 interacting protein [Source:MGI Symbol;Acc:MGI:1925556]
Myh13	ENSMUSG00000060180	2.70538	5.03187	1.4517	3.46618	0.000527912	0.0104606	544791	Myh13	myosin, heavy polypeptide 13, skeletal muscle [Source:MGI Symbol;Acc:MGI:1339967]
Col23a1	ENSMUSG00000063564	12.7606	4.00957	1.15657	3.46679	0.000526713	0.0104606	237759	Col23a1	collagen, type XXIII, alpha 1 [Source:MGI Symbol;Acc:MGI:2653243]
Elavl1	ENSMUSG00000040028	256.867	1.32777	0.383112	3.46575	0.000528762	0.0104643	15568	Elavl1	ELAV (embryonic lethal, abnormal vision)-like 1 (Hu antigen R) [Source:MGI Symbol;Acc:MGI:1100851]
Gm37890	ENSMUSG00000102238	2.8821	3.78253	1.09169	3.46483	0.000530567	0.0104868	NA	Gm37890	predicted gene, 37890 [Source:MGI Symbol;Acc:MGI:5611118]
Upk1b	ENSMUSG00000049436	1.32756	6.21433	1.79414	3.46369	0.000532828	0.0105184	22268	Upk1b	uroplakin 1B [Source:MGI Symbol;Acc:MGI:98912]
Zfp184	ENSMUSG00000006720	10.3949	3.47377	1.00325	3.46253	0.000535115	0.0105503	193452	Zfp184	zinc finger protein 184 (Kruppel-like) [Source:MGI Symbol;Acc:MGI:1922244]
Opn4	ENSMUSG00000021799	1.49174	6.36655	1.83929	3.46141	0.000537344	0.0105678	30044	Opn4	opsin 4 (melanopsin) [Source:MGI Symbol;Acc:MGI:1353425]
Fam53b	ENSMUSG00000030956	56.615	2.11782	0.611789	3.46168	0.000536814	0.0105678	77938	Fam53b	family with sequence similarity 53, member B [Source:MGI Symbol;Acc:MGI:1925188]
1700015H07Rik	ENSMUSG00000115761	2.1401	4.87908	1.40982	3.46078	0.000538603	0.0105793	NA	1700015H07Rik	RIKEN cDNA 1700015H07 gene [Source:MGI Symbol;Acc:MGI:1922777]
Cadm1	ENSMUSG00000032076	3.73228	4.24349	1.22668	3.45934	0.000541491	0.0106096	54725	Cadm1	cell adhesion molecule 1 [Source:MGI Symbol;Acc:MGI:1889272]
Syt16	ENSMUSG00000044912	3.20529	3.53879	1.0229	3.45958	0.000541018	0.0106096	238266	Syt16	synaptotagmin XVI [Source:MGI Symbol;Acc:MGI:2673872]
Tmem178b	ENSMUSG00000057716	3.87479	3.94955	1.14191	3.45874	0.000542711	0.0106203	434008	Tmem178b	transmembrane protein 178B [Source:MGI Symbol;Acc:MGI:3647581]
C230086J09Rik	ENSMUSG00000115471	5.28809	6.79029	1.96449	3.45651	0.000547214	0.0106951	NA	C230086J09Rik	RIKEN cDNA C230086J09 gene [Source:MGI Symbol;Acc:MGI:2443423]
Ros1	ENSMUSG00000019893	7.49743	4.99036	1.44421	3.45542	0.000549439	0.0107253	19886	Ros1	Ros1 proto-oncogene [Source:MGI Symbol;Acc:MGI:97999]
Dnah2	ENSMUSG00000005237	28.0526	3.76983	1.09166	3.45331	0.000553753	0.0107562	327954	Dnah2	dynein, axonemal, heavy chain 2 [Source:MGI Symbol;Acc:MGI:107731]
Cacna1h	ENSMUSG00000024112	4.40721	3.27457	0.948225	3.45336	0.000553641	0.0107562	58226	Cacna1h	calcium channel, voltage-dependent, T type, alpha 1H subunit [Source:MGI Symbol;Acc:MGI:1928842]
Per3	ENSMUSG00000028957	167.575	-2.67219	0.7737	-3.45378	0.000552779	0.0107562	18628	Per3	period circadian clock 3 [Source:MGI Symbol;Acc:MGI:1277134]
Tyrobp	ENSMUSG00000030579	751.25	-1.29109	0.373815	-3.45381	0.000552723	0.0107562	22177	Tyrobp	TYRO protein tyrosine kinase binding protein [Source:MGI Symbol;Acc:MGI:1277211]
Smad7	ENSMUSG00000025880	221.51	-1.49143	0.432172	-3.45102	0.00055848	0.0107913	17131	Smad7	SMAD family member 7 [Source:MGI Symbol;Acc:MGI:1100518]
Klhl32	ENSMUSG00000040387	58.6125	3.89029	1.12712	3.45154	0.000557389	0.0107913	212390	Klhl32	kelch-like 32 [Source:MGI Symbol;Acc:MGI:3612790]
Bmpr2	ENSMUSG00000067336	21.8475	-2.61158	0.756704	-3.45126	0.000557981	0.0107913	12168	Bmpr2	bone morphogenetic protein receptor, type II (serine/threonine kinase) [Source:MGI Symbol;Acc:MGI:1095407]
Lratd2	ENSMUSG00000072568	19.3088	3.7069	1.07422	3.45077	0.000558987	0.0107913	399603	Lratd2	LRAT domain containing 1 [Source:MGI Symbol;Acc:MGI:3026924]
Gm17740	ENSMUSG00000114316	1.36572	5.86876	1.70026	3.45168	0.000557103	0.0107913	NA	Gm17740	predicted gene, 17740 [Source:MGI Symbol;Acc:MGI:5009816]
Nwd1	ENSMUSG00000048148	3.42875	3.99655	1.1585	3.44977	0.000561068	0.0108008	319555	Nwd1	NACHT and WD repeat domain containing 1 [Source:MGI Symbol;Acc:MGI:2442268]
Vmn1r82	ENSMUSG00000058132	5.65634	4.62236	1.33999	3.44954	0.000561535	0.0108008	171268	Vmn1r82	vomeronasal 1 receptor 82 [Source:MGI Symbol;Acc:MGI:2159656]
Vmn2r76	ENSMUSG00000091239	151.063	3.47764	1.00815	3.44955	0.000561532	0.0108008	675969	Vmn2r76	vomeronasal 2, receptor 76 [Source:MGI Symbol;Acc:MGI:3761332]
Ankrd40	ENSMUSG00000020864	39.1311	-3.01655	0.874875	-3.44797	0.000564811	0.0108506	71452	Ankrd40	ankyrin repeat domain 40 [Source:MGI Symbol;Acc:MGI:1918702]
Pgs1	ENSMUSG00000017715	85.8408	-1.13511	0.329345	-3.44656	0.000567775	0.0108942	74451	Pgs1	phosphatidylglycerophosphate synthase 1 [Source:MGI Symbol;Acc:MGI:1921701]
Ctdnep1	ENSMUSG00000018559	61.4279	-1.46485	0.425192	-3.44515	0.000570737	0.0109377	67181	Ctdnep1	CTD nuclear envelope phosphatase 1 [Source:MGI Symbol;Acc:MGI:1914431]
Gfra1	ENSMUSG00000025089	25.4964	4.88924	1.41942	3.44454	0.000572039	0.0109494	14585	Gfra1	glial cell line derived neurotrophic factor family receptor alpha 1 [Source:MGI Symbol;Acc:MGI:1100842]
Klre1	ENSMUSG00000050241	51.946	2.03265	0.590375	3.44298	0.00057534	0.0109989	243655	Klre1	killer cell lectin-like receptor family E member 1 [Source:MGI Symbol;Acc:MGI:2662547]
Miat	ENSMUSG00000097767	2.74213	4.50698	1.30916	3.44266	0.000576021	0.0109989	NA	Miat	myocardial infarction associated transcript (non-protein coding) [Source:MGI Symbol;Acc:MGI:2444886]
Fgf12	ENSMUSG00000022523	68.5317	4.79187	1.39221	3.4419	0.000577637	0.0110164	14167	Fgf12	fibroblast growth factor 12 [Source:MGI Symbol;Acc:MGI:109183]
Olfml3	ENSMUSG00000027848	3.42874	4.41869	1.28445	3.44013	0.000581425	0.0110653	99543	Olfml3	olfactomedin-like 3 [Source:MGI Symbol;Acc:MGI:1914877]
Fras1	ENSMUSG00000034687	5.42373	3.57899	1.04039	3.44005	0.000581609	0.0110653	231470	Fras1	Fraser extracellular matrix complex subunit 1 [Source:MGI Symbol;Acc:MGI:2385368]
Usp25	ENSMUSG00000022867	60.0162	-2.46704	0.717302	-3.43934	0.000583141	0.0110811	30940	Usp25	ubiquitin specific peptidase 25 [Source:MGI Symbol;Acc:MGI:1353655]
Reep3	ENSMUSG00000019873	47.3101	-2.3259	0.676538	-3.43795	0.000586138	0.0111186	28193	Reep3	receptor accessory protein 3 [Source:MGI Symbol;Acc:MGI:88930]
Gm7352	ENSMUSG00000096709	2.40619	4.38355	1.27511	3.43777	0.000586525	0.0111186	NA	Gm7352	predicted gene 7352 [Source:MGI Symbol;Acc:MGI:3643017]
Notch4	ENSMUSG00000015468	8.08539	3.8553	1.12196	3.43622	0.000589895	0.011169	18132	Notch4	notch 4 [Source:MGI Symbol;Acc:MGI:107471]
Tgfbr3	ENSMUSG00000029287	22.3761	-3.09823	0.901745	-3.43582	0.000590769	0.0111721	21814	Tgfbr3	transforming growth factor, beta receptor III [Source:MGI Symbol;Acc:MGI:104637]
Olfr984	ENSMUSG00000045812	4.08328	6.48926	1.88993	3.43359	0.000595637	0.0112507	258601	Olfr984	olfactory receptor 984 [Source:MGI Symbol;Acc:MGI:3030818]
Krt80	ENSMUSG00000037185	2.70851	4.60877	1.3425	3.43297	0.000597016	0.0112612	74127	Krt80	keratin 80 [Source:MGI Symbol;Acc:MGI:1921377]
4930421C12Rik	ENSMUSG00000106851	20.2315	4.07323	1.1866	3.43269	0.000597625	0.0112612	NA	4930421C12Rik	RIKEN cDNA 4930421C12 gene [Source:MGI Symbol;Acc:MGI:1926038]
Wfdc17	ENSMUSG00000069792	4.58069	8.14859	2.37416	3.4322	0.000598703	0.0112681	100034251	Wfdc17	WAP four-disulfide core domain 17 [Source:MGI Symbol;Acc:MGI:3649773]
Ralgds	ENSMUSG00000026821	45.2274	3.50002	1.02062	3.42931	0.00060511	0.0113615	19730	Ralgds	ral guanine nucleotide dissociation stimulator [Source:MGI Symbol;Acc:MGI:107485]
Scn5a	ENSMUSG00000032511	2.63418	3.81204	1.11152	3.42959	0.000604499	0.0113615	20271	Scn5a	sodium channel, voltage-gated, type V, alpha [Source:MGI Symbol;Acc:MGI:98251]
2210408I21Rik	ENSMUSG00000071252	5.34412	2.45963	0.717394	3.42856	0.000606785	0.0113794	72371	2210408I21Rik	RIKEN cDNA 2210408I21 gene [Source:MGI Symbol;Acc:MGI:1919621]
Gm35507	ENSMUSG00000105102	8.01356	4.91545	1.43401	3.42776	0.000608588	0.0113996	NA	Gm35507	predicted gene, 35507 [Source:MGI Symbol;Acc:MGI:5594666]
6820408C15Rik	ENSMUSG00000032680	2.1388	7.43794	2.17092	3.42617	0.000612151	0.0114527	228778	6820408C15Rik	RIKEN cDNA 6820408C15 gene [Source:MGI Symbol;Acc:MGI:3045333]
Aco1	ENSMUSG00000028405	12.9097	-3.62969	1.0596	-3.42554	0.000613574	0.0114533	11428	Aco1	aconitase 1 [Source:MGI Symbol;Acc:MGI:87879]
Lxn	ENSMUSG00000047557	21.3421	-3.16567	0.924145	-3.42551	0.000613637	0.0114533	17035	Lxn	latexin [Source:MGI Symbol;Acc:MGI:107633]
Slc4a4	ENSMUSG00000060961	22.6667	3.546	1.03553	3.42434	0.000616288	0.0114756	54403	Slc4a4	solute carrier family 4 (anion exchanger), member 4 [Source:MGI Symbol;Acc:MGI:1927555]
1700025K24Rik	ENSMUSG00000099747	5.06041	4.055	1.18407	3.42464	0.000615614	0.0114756	NA	1700025K24Rik	RIKEN cDNA 1700025K24 gene [Source:MGI Symbol;Acc:MGI:1916668]
Vmn2r100	ENSMUSG00000091859	13.4758	4.74564	1.38648	3.4228	0.000619804	0.0115275	627537	Vmn2r100	vomeronasal 2, receptor 100 [Source:MGI Symbol;Acc:MGI:3648026]
4833421G17Rik	ENSMUSG00000103996	73.7403	2.39581	0.700211	3.42156	0.000622631	0.0115664	NA	4833421G17Rik	RIKEN cDNA 4833421G17 gene [Source:MGI Symbol;Acc:MGI:1921007]
Tmem156	ENSMUSG00000037913	12.4679	-4.09039	1.19579	-3.42066	0.000624686	0.0115773	243025	Tmem156	transmembrane protein 156 [Source:MGI Symbol;Acc:MGI:2685292]
Ppp2r5d	ENSMUSG00000059409	45.3214	-2.16272	0.632213	-3.42088	0.000624193	0.0115773	21770	Ppp2r5d	protein phosphatase 2, regulatory subunit B', delta [Source:MGI Symbol;Acc:MGI:2388481]
Mir99ahg	ENSMUSG00000090386	10.5276	3.71414	1.08637	3.41886	0.000628833	0.0116404	NA	Mir99ahg	Mir99a and Mirlet7c-1 host gene (non-protein coding) [Source:MGI Symbol;Acc:MGI:1919929]
Gm3867	ENSMUSG00000066767	5.43239	3.58349	1.04837	3.41815	0.000630485	0.0116573	NA	Gm3867	predicted gene 3867 [Source:MGI Symbol;Acc:MGI:3782040]
Acbd6	ENSMUSG00000033701	32.0489	-2.34567	0.686309	-3.41781	0.000631273	0.0116582	72482	Acbd6	acyl-Coenzyme A binding domain containing 6 [Source:MGI Symbol;Acc:MGI:1919732]
2610020C07Rik	ENSMUSG00000097537	9.24771	-4.52836	1.32507	-3.41745	0.000632096	0.0116597	NA	2610020C07Rik	RIKEN cDNA 2610020C07 gene [Source:MGI Symbol;Acc:MGI:1917168]
Nbas	ENSMUSG00000020576	95.5619	2.49687	0.730973	3.41581	0.000635919	0.0116731	71169	Nbas	neuroblastoma amplified sequence [Source:MGI Symbol;Acc:MGI:1918419]
Gzma	ENSMUSG00000023132	21452.4	-1.38936	0.406686	-3.4163	0.000634792	0.0116731	14938	Gzma	granzyme A [Source:MGI Symbol;Acc:MGI:109266]
Asrgl1	ENSMUSG00000024654	24.491	-2.52349	0.738952	-3.41495	0.000637928	0.0116731	66514	Asrgl1	asparaginase like 1 [Source:MGI Symbol;Acc:MGI:1913764]
Tnfrsf4	ENSMUSG00000029075	10.1813	-4.55803	1.33427	-3.41613	0.000635181	0.0116731	22163	Tnfrsf4	tumor necrosis factor receptor superfamily, member 4 [Source:MGI Symbol;Acc:MGI:104512]
Shc4	ENSMUSG00000035109	3.24047	3.65256	1.0693	3.41584	0.000635851	0.0116731	271849	Shc4	SHC (Src homology 2 domain containing) family, member 4 [Source:MGI Symbol;Acc:MGI:2655364]
Agap1	ENSMUSG00000055013	7.33714	3.06528	0.897545	3.41519	0.000637386	0.0116731	347722	Agap1	ArfGAP with GTPase domain, ankyrin repeat and PH domain 1 [Source:MGI Symbol;Acc:MGI:2653690]
Gm44257	ENSMUSG00000107815	6.75847	3.40346	0.996643	3.41492	0.000638009	0.0116731	NA	Gm44257	predicted gene, 44257 [Source:MGI Symbol;Acc:MGI:5690649]
Vmn2r95	ENSMUSG00000091631	5.595	5.90632	1.7298	3.41444	0.000639131	0.0116801	328759	Vmn2r95	vomeronasal 2, receptor 95 [Source:MGI Symbol;Acc:MGI:3761354]
Enah	ENSMUSG00000022995	16.1038	3.04777	0.892874	3.41343	0.000641496	0.0117097	13800	Enah	ENAH actin regulator [Source:MGI Symbol;Acc:MGI:108360]
Gm34354	ENSMUSG00000114854	7.68204	4.45523	1.30615	3.41097	0.000647312	0.0118022	NA	Gm34354	predicted gene, 34354 [Source:MGI Symbol;Acc:MGI:5593513]
Tnfrsf25	ENSMUSG00000024793	11.6923	5.31106	1.5573	3.41042	0.000648618	0.0118123	85030	Tnfrsf25	tumor necrosis factor receptor superfamily, member 25 [Source:MGI Symbol;Acc:MGI:1934667]
Zfp273	ENSMUSG00000030446	21.2056	-4.39788	1.29069	-3.40739	0.000655881	0.0119185	212569	Zfp273	zinc finger protein 273 [Source:MGI Symbol;Acc:MGI:3036278]
E430014B02Rik	ENSMUSG00000102973	27.1406	4.19675	1.23167	3.40735	0.000655962	0.0119185	NA	E430014B02Rik	RIKEN cDNA E430014B02 gene [Source:MGI Symbol;Acc:MGI:2445017]
Ube2d-ps	ENSMUSG00000083844	10.8263	-3.38597	0.99454	-3.40456	0.000662703	0.0120271	NA	Ube2d-ps	ubiquitin-conjugating enzyme E2D, pseudogene [Source:MGI Symbol;Acc:MGI:1913774]
Trp73	ENSMUSG00000029026	2.17031	5.6151	1.64954	3.40405	0.000663954	0.012036	22062	Trp73	transformation related protein 73 [Source:MGI Symbol;Acc:MGI:1336991]
Tctn2	ENSMUSG00000029386	8.3387	4.01299	1.17901	3.40368	0.000664837	0.0120381	67978	Tctn2	tectonic family member 2 [Source:MGI Symbol;Acc:MGI:1915228]
Antxr1	ENSMUSG00000033420	4.62227	4.56813	1.34309	3.40122	0.00067086	0.0120778	69538	Antxr1	anthrax toxin receptor 1 [Source:MGI Symbol;Acc:MGI:1916788]
Itga9	ENSMUSG00000039115	4.43976	5.11578	1.50397	3.40153	0.000670109	0.0120778	104099	Itga9	integrin alpha 9 [Source:MGI Symbol;Acc:MGI:104756]
Syt17	ENSMUSG00000058420	3.00151	3.81734	1.12213	3.40189	0.000669227	0.0120778	110058	Syt17	synaptotagmin XVII [Source:MGI Symbol;Acc:MGI:104966]
Fndc1	ENSMUSG00000071984	4.20835	3.356	0.986629	3.40148	0.000670211	0.0120778	68655	Fndc1	fibronectin type III domain containing 1 [Source:MGI Symbol;Acc:MGI:1915905]
Gm15262	ENSMUSG00000108981	32.3542	3.45035	1.01435	3.40153	0.000670101	0.0120778	108168453	Gm15262	predicted gene 15262 [Source:MGI Symbol;Acc:MGI:3705232]
Krt7	ENSMUSG00000023039	2.79033	4.64589	1.36612	3.40079	0.000671925	0.0120831	110310	Krt7	keratin 7 [Source:MGI Symbol;Acc:MGI:96704]
Gm42942	ENSMUSG00000106047	6.34328	2.91781	0.858098	3.40032	0.000673078	0.0120901	NA	Gm42942	predicted gene 42942 [Source:MGI Symbol;Acc:MGI:5663079]
D530037P16Rik	ENSMUSG00000105959	7.55612	5.3958	1.58719	3.39958	0.000674887	0.0121088	NA	D530037P16Rik	RIKEN cDNA D530037P16 gene [Source:MGI Symbol;Acc:MGI:1925823]
Gm21269	ENSMUSG00000108448	9.28823	5.1451	1.51422	3.39786	0.000679143	0.0121713	NA	Gm21269	predicted gene, 21269 [Source:MGI Symbol;Acc:MGI:5434624]
Tcp11l1	ENSMUSG00000027175	2.41539	4.61569	1.35898	3.39642	0.000682725	0.0122077	320554	Tcp11l1	t-complex 11 like 1 [Source:MGI Symbol;Acc:MGI:2444263]
Robo2	ENSMUSG00000052516	5.90625	3.43755	1.01207	3.39655	0.000682417	0.0122077	268902	Robo2	roundabout guidance receptor 2 [Source:MGI Symbol;Acc:MGI:1890110]
Adam12	ENSMUSG00000054555	2.16326	5.00084	1.47283	3.3954	0.000685296	0.0122398	11489	Adam12	a disintegrin and metallopeptidase domain 12 (meltrin alpha) [Source:MGI Symbol;Acc:MGI:105378]
Raf1	ENSMUSG00000000441	45.2211	2.44896	0.721494	3.39429	0.000688075	0.0122755	110157	Raf1	v-raf-leukemia viral oncogene 1 [Source:MGI Symbol;Acc:MGI:97847]
Catsper3	ENSMUSG00000021499	2.16925	6.90142	2.03419	3.39271	0.000692038	0.0123313	76856	Catsper3	cation channel, sperm associated 3 [Source:MGI Symbol;Acc:MGI:1924106]
Twsg1	ENSMUSG00000024098	15.6912	-3.02698	0.892318	-3.39226	0.000693187	0.0123313	65960	Twsg1	twisted gastrulation BMP signaling modulator 1 [Source:MGI Symbol;Acc:MGI:2137520]
2610306M01Rik	ENSMUSG00000100164	5.11935	-5.36209	1.58075	-3.39212	0.000693551	0.0123313	NA	2610306M01Rik	RIKEN cDNA 2610306M01 gene [Source:MGI Symbol;Acc:MGI:1914420]
Wwtr1	ENSMUSG00000027803	3.42782	3.24696	0.957306	3.39177	0.000694431	0.0123319	97064	Wwtr1	WW domain containing transcription regulator 1 [Source:MGI Symbol;Acc:MGI:1917649]
Rps6ka3	ENSMUSG00000031309	65.1962	-2.63039	0.775586	-3.39148	0.000695152	0.0123319	110651	Rps6ka3	ribosomal protein S6 kinase polypeptide 3 [Source:MGI Symbol;Acc:MGI:104557]
Mpdz	ENSMUSG00000028402	5.34999	4.31375	1.27315	3.38826	0.000703388	0.012464	17475	Mpdz	multiple PDZ domain protein [Source:MGI Symbol;Acc:MGI:1343489]
Trpm2	ENSMUSG00000009292	16.0585	3.74391	1.10579	3.38574	0.000709875	0.0125539	28240	Trpm2	transient receptor potential cation channel, subfamily M, member 2 [Source:MGI Symbol;Acc:MGI:1351901]
Cyp4f13	ENSMUSG00000024055	29.0327	-2.48232	0.733184	-3.38567	0.000710058	0.0125539	170716	Cyp4f13	cytochrome P450, family 4, subfamily f, polypeptide 13 [Source:MGI Symbol;Acc:MGI:2158641]
Gramd3	ENSMUSG00000001700	14.1957	4.21427	1.24532	3.38408	0.000714166	0.0125842	107022	Gramd3	GRAM domain containing 3 [Source:MGI Symbol;Acc:MGI:1914815]
Syt15	ENSMUSG00000041479	3.29183	4.50397	1.33072	3.38461	0.000712783	0.0125842	319508	Syt15	synaptotagmin XV [Source:MGI Symbol;Acc:MGI:2442166]
9430037O13Rik	ENSMUSG00000102246	9.47215	-4.32545	1.27812	-3.38423	0.00071378	0.0125842	NA	9430037O13Rik	RIKEN cDNA 9430037O13 gene [Source:MGI Symbol;Acc:MGI:1924535]
Tbc1d24	ENSMUSG00000036473	15.2681	-2.91065	0.86052	-3.38243	0.000718473	0.0126459	224617	Tbc1d24	TBC1 domain family, member 24 [Source:MGI Symbol;Acc:MGI:2443456]
Tubgcp5	ENSMUSG00000033790	25.8403	-2.51061	0.742547	-3.38108	0.000722014	0.0126833	233276	Tubgcp5	tubulin, gamma complex associated protein 5 [Source:MGI Symbol;Acc:MGI:2178836]
4932431P20Rik	ENSMUSG00000074224	2.88757	6.06186	1.79292	3.38099	0.000722246	0.0126833	NA	4932431P20Rik	RIKEN cDNA 4932431P20 gene [Source:MGI Symbol;Acc:MGI:2149781]
Gm43769	ENSMUSG00000107254	34.115	2.94435	0.87093	3.3807	0.000723011	0.0126833	NA	Gm43769	predicted gene 43769 [Source:MGI Symbol;Acc:MGI:5663906]
Litaf	ENSMUSG00000022500	1039.42	-1.55935	0.461589	-3.37823	0.000729552	0.0127696	56722	Litaf	LPS-induced TN factor [Source:MGI Symbol;Acc:MGI:1929512]
Chmp4c	ENSMUSG00000027536	8.87839	5.5761	1.65058	3.37826	0.000729462	0.0127696	66371	Chmp4c	charged multivesicular body protein 4C [Source:MGI Symbol;Acc:MGI:1913621]
Ccdc180	ENSMUSG00000035539	2.18765	6.19902	1.83542	3.37744	0.000731637	0.0127777	381522	Ccdc180	coiled-coil domain containing 180 [Source:MGI Symbol;Acc:MGI:2685871]
Zkscan5	ENSMUSG00000055991	38.6552	-4.70195	1.39209	-3.37763	0.000731136	0.0127777	22757	Zkscan5	zinc finger with KRAB and SCAN domains 5 [Source:MGI Symbol;Acc:MGI:107533]
Gm36423	ENSMUSG00000114138	16.483	3.31553	0.981857	3.37679	0.000733358	0.0127936	NA	Gm36423	predicted gene, 36423 [Source:MGI Symbol;Acc:MGI:5595582]
Ak9	ENSMUSG00000091415	2.7269	4.54212	1.34616	3.37412	0.000740526	0.0129043	633979	Ak9	adenylate kinase 9 [Source:MGI Symbol;Acc:MGI:2685080]
Cyp51	ENSMUSG00000001467	13.9519	-3.37864	1.002	-3.3719	0.000746512	0.012932	13121	Cyp51	cytochrome P450, family 51 [Source:MGI Symbol;Acc:MGI:106040]
Doc2b	ENSMUSG00000020848	1.9763	6.56258	1.9463	3.37183	0.000746704	0.012932	13447	Doc2b	double C2, beta [Source:MGI Symbol;Acc:MGI:1100497]
Hmbox1	ENSMUSG00000021972	126.466	2.21218	0.655925	3.37261	0.000744599	0.012932	219150	Hmbox1	homeobox containing 1 [Source:MGI Symbol;Acc:MGI:2445066]
Slc30a6	ENSMUSG00000024069	23.3846	-3.76512	1.11648	-3.37232	0.000745381	0.012932	210148	Slc30a6	solute carrier family 30 (zinc transporter), member 6 [Source:MGI Symbol;Acc:MGI:2386741]
Lrp1	ENSMUSG00000040249	7.66687	3.01496	0.894141	3.3719	0.000746506	0.012932	16971	Lrp1	low density lipoprotein receptor-related protein 1 [Source:MGI Symbol;Acc:MGI:96828]
Tmem132b	ENSMUSG00000070498	1.95729	4.00098	1.18663	3.37171	0.000747041	0.012932	208151	Tmem132b	transmembrane protein 132B [Source:MGI Symbol;Acc:MGI:3609245]
Ifng	ENSMUSG00000055170	91.4299	1.63508	0.485117	3.37048	0.00075037	0.0129643	15978	Ifng	interferon gamma [Source:MGI Symbol;Acc:MGI:107656]
Gm26555	ENSMUSG00000097399	3.01528	4.02108	1.19305	3.37041	0.000750553	0.0129643	NA	Gm26555	predicted gene, 26555 [Source:MGI Symbol;Acc:MGI:5477049]
Mbd3	ENSMUSG00000035478	161.995	-1.08453	0.32186	-3.36957	0.00075285	0.0129897	17192	Mbd3	methyl-CpG binding domain protein 3 [Source:MGI Symbol;Acc:MGI:1333812]
Usp28	ENSMUSG00000032267	62.9942	-2.62408	0.779227	-3.36754	0.000758417	0.0130429	235323	Usp28	ubiquitin specific peptidase 28 [Source:MGI Symbol;Acc:MGI:2442293]
Zfp512	ENSMUSG00000062761	83.608	1.63665	0.485979	3.36774	0.00075788	0.0130429	269639	Zfp512	zinc finger protein 512 [Source:MGI Symbol;Acc:MGI:1917345]
Gm12864	ENSMUSG00000082143	1.96945	4.5176	1.34151	3.36756	0.000758365	0.0130429	NA	Gm12864	predicted gene 12864 [Source:MGI Symbol;Acc:MGI:3649273]
Klf4	ENSMUSG00000003032	21.743	-3.84068	1.14153	-3.36452	0.000766775	0.013158	16600	Klf4	Kruppel-like factor 4 (gut) [Source:MGI Symbol;Acc:MGI:1342287]
BB557941	ENSMUSG00000084938	3.03046	-5.0279	1.49434	-3.36462	0.000766495	0.013158	NA	BB557941	expressed sequence BB557941 [Source:MGI Symbol;Acc:MGI:3034820]
Gm12735	ENSMUSG00000086049	11.2313	3.0719	0.913373	3.36324	0.000770323	0.0131919	NA	Gm12735	predicted gene 12735 [Source:MGI Symbol;Acc:MGI:3650816]
Gm42992	ENSMUSG00000106320	4.54706	5.64315	1.67791	3.36321	0.000770428	0.0131919	NA	Gm42992	predicted gene 42992 [Source:MGI Symbol;Acc:MGI:5663129]
Comp	ENSMUSG00000031849	4.34768	5.23781	1.55788	3.36214	0.000773397	0.0132199	12845	Comp	cartilage oligomeric matrix protein [Source:MGI Symbol;Acc:MGI:88469]
Gm37644	ENSMUSG00000103195	3.42167	3.65468	1.08705	3.36202	0.00077374	0.0132199	NA	Gm37644	predicted gene, 37644 [Source:MGI Symbol;Acc:MGI:5610872]
Ntng1	ENSMUSG00000059857	2.50479	5.60256	1.66659	3.36169	0.000774667	0.0132214	80883	Ntng1	netrin G1 [Source:MGI Symbol;Acc:MGI:1934028]
Klf7	ENSMUSG00000025959	9.34449	-3.01051	0.896223	-3.35911	0.000781941	0.0133162	93691	Klf7	Kruppel-like factor 7 (ubiquitous) [Source:MGI Symbol;Acc:MGI:1935151]
Cdk18	ENSMUSG00000026437	2.1844	4.18054	1.24464	3.35883	0.000782725	0.0133162	18557	Cdk18	cyclin-dependent kinase 18 [Source:MGI Symbol;Acc:MGI:97518]
Mcmdc2	ENSMUSG00000046101	46.3257	5.29201	1.57556	3.35882	0.00078276	0.0133162	240697	Mcmdc2	minichromosome maintenance domain containing 2 [Source:MGI Symbol;Acc:MGI:3045334]
Cdc20b	ENSMUSG00000078926	4.79273	-4.94856	1.47362	-3.35811	0.000784785	0.0133363	238896	Cdc20b	cell division cycle 20B [Source:MGI Symbol;Acc:MGI:3644472]
Mpp6	ENSMUSG00000038388	38.9698	1.70892	0.50894	3.35779	0.00078567	0.0133369	56524	Mpp6	membrane protein, palmitoylated 6 (MAGUK p55 subfamily member 6) [Source:MGI Symbol;Acc:MGI:1927340]
Gm44022	ENSMUSG00000107706	2.95299	4.10325	1.2223	3.357	0.000787938	0.013361	NA	Gm44022	predicted gene, 44022 [Source:MGI Symbol;Acc:MGI:5690414]
Eif2b3	ENSMUSG00000028683	17.6281	-3.60995	1.07569	-3.35595	0.000790934	0.0133974	108067	Eif2b3	eukaryotic translation initiation factor 2B, subunit 3 [Source:MGI Symbol;Acc:MGI:1313286]
Tbc1d16	ENSMUSG00000039976	4.02057	3.80315	1.13385	3.35418	0.000796016	0.013469	207592	Tbc1d16	TBC1 domain family, member 16 [Source:MGI Symbol;Acc:MGI:2652878]
Tgfb1i1	ENSMUSG00000030782	6.94136	3.75955	1.12169	3.35168	0.000803232	0.0135765	21804	Tgfb1i1	transforming growth factor beta 1 induced transcript 1 [Source:MGI Symbol;Acc:MGI:102784]
Otub2	ENSMUSG00000021203	10.2202	-4.38898	1.31003	-3.3503	0.000807235	0.0136296	68149	Otub2	OTU domain, ubiquitin aldehyde binding 2 [Source:MGI Symbol;Acc:MGI:1915399]
Mllt1	ENSMUSG00000024212	21.154	-2.19455	0.65554	-3.3477	0.000814847	0.0137389	64144	Mllt1	myeloid/lymphoid or mixed-lineage leukemia; translocated to, 1 [Source:MGI Symbol;Acc:MGI:1927238]
Olfr898	ENSMUSG00000094588	2.47366	5.95848	1.77998	3.34749	0.000815458	0.0137389	258871	Olfr898	olfactory receptor 898 [Source:MGI Symbol;Acc:MGI:3030732]
Gm4939	ENSMUSG00000114529	4.01434	3.13755	0.937378	3.34715	0.000816464	0.0137412	NA	Gm4939	predicted gene 4939 [Source:MGI Symbol;Acc:MGI:3646780]
Tmc1	ENSMUSG00000024749	2.10453	4.27679	1.27841	3.34539	0.000821663	0.0138139	13409	Tmc1	transmembrane channel-like gene family 1 [Source:MGI Symbol;Acc:MGI:2151016]
Vmn1r88	ENSMUSG00000117853	6.21751	2.7169	0.812235	3.34497	0.000822922	0.0138203	100312474	Vmn1r88	vomeronasal 1 receptor, 88 [Source:MGI Symbol;Acc:MGI:3852416]
Bop1	ENSMUSG00000022557	38.7876	-2.11368	0.631987	-3.3445	0.000824309	0.0138289	12181	Bop1	block of proliferation 1 [Source:MGI Symbol;Acc:MGI:1334460]
Tmprss6	ENSMUSG00000016942	25.1155	-2.84796	0.85173	-3.34374	0.000826585	0.0138422	71753	Tmprss6	transmembrane serine protease 6 [Source:MGI Symbol;Acc:MGI:1919003]
Gm16536	ENSMUSG00000089810	14.0095	-5.31459	1.58946	-3.34364	0.00082686	0.0138422	NA	Gm16536	predicted gene 16536 [Source:MGI Symbol;Acc:MGI:4414956]
Psmd8	ENSMUSG00000030591	154.416	-1.37699	0.412055	-3.34175	0.000832515	0.0139209	57296	Psmd8	proteasome (prosome, macropain) 26S subunit, non-ATPase, 8 [Source:MGI Symbol;Acc:MGI:1888669]
Hoxa7	ENSMUSG00000038236	4.61792	5.85003	1.75073	3.34148	0.000833325	0.0139209	15404	Hoxa7	homeobox A7 [Source:MGI Symbol;Acc:MGI:96179]
Cntnap5a	ENSMUSG00000070695	4.57771	5.2039	1.55758	3.34102	0.00083472	0.0139294	636808	Cntnap5a	contactin associated protein-like 5A [Source:MGI Symbol;Acc:MGI:3643623]
Amph	ENSMUSG00000021314	9.65961	-4.00721	1.20003	-3.33925	0.000840034	0.0139897	218038	Amph	amphiphysin [Source:MGI Symbol;Acc:MGI:103574]
Platr1	ENSMUSG00000101061	4.52631	5.19127	1.55463	3.33923	0.00084011	0.0139897	NA	Platr1	pluripotency associated transcript 1 [Source:MGI Symbol;Acc:MGI:5580349]
Parva	ENSMUSG00000030770	2.57825	4.60172	1.37834	3.3386	0.000842027	0.0140068	57342	Parva	parvin, alpha [Source:MGI Symbol;Acc:MGI:1931144]
Gm49774	ENSMUSG00000116657	4.47887	3.29398	0.986985	3.33742	0.000845614	0.0140516	NA	Gm49774	predicted gene, 49774 [Source:MGI Symbol;Acc:MGI:6215288]
Gm6345	ENSMUSG00000096964	1.66818	6.43394	1.92804	3.33703	0.000846782	0.0140562	NA	Gm6345	predicted gene 6345 [Source:MGI Symbol;Acc:MGI:3647370]
Peg3	ENSMUSG00000002265	5.52016	3.6498	1.09399	3.33624	0.000849184	0.0140813	18616	Peg3	paternally expressed 3 [Source:MGI Symbol;Acc:MGI:104748]
Dmrta1	ENSMUSG00000043753	9.20645	3.3944	1.0178	3.33505	0.000852836	0.014127	242523	Dmrta1	doublesex and mab-3 related transcription factor like family A1 [Source:MGI Symbol;Acc:MGI:2653627]
Nrg3	ENSMUSG00000041014	11.9016	3.96991	1.19059	3.3344	0.000854827	0.0141451	18183	Nrg3	neuregulin 3 [Source:MGI Symbol;Acc:MGI:1097165]
Zfp868	ENSMUSG00000060427	16.3339	-3.36098	1.00822	-3.33356	0.000857421	0.0141582	234362	Zfp868	zinc finger protein 868 [Source:MGI Symbol;Acc:MGI:2142546]
Kcnd2	ENSMUSG00000060882	10.2124	4.39789	1.31918	3.33382	0.000856633	0.0141582	16508	Kcnd2	potassium voltage-gated channel, Shal-related family, member 2 [Source:MGI Symbol;Acc:MGI:102663]
Gm38211	ENSMUSG00000104476	7.65903	3.63427	1.09042	3.33292	0.00085939	0.0141759	NA	Gm38211	predicted gene, 38211 [Source:MGI Symbol;Acc:MGI:5611439]
Dbpht2	ENSMUSG00000029878	6.38398	3.58313	1.07529	3.33225	0.000861464	0.0141952	386753	Dbpht2	DNA binding protein with his-thr domain [Source:MGI Symbol;Acc:MGI:2679513]
Cacna2d3	ENSMUSG00000021991	7.17735	3.28706	0.986619	3.33164	0.000863364	0.0142117	12294	Cacna2d3	calcium channel, voltage-dependent, alpha2/delta subunit 3 [Source:MGI Symbol;Acc:MGI:1338890]
5830428M24Rik	ENSMUSG00000113035	16.1825	-3.16313	0.949824	-3.33022	0.000867761	0.0142691	NA	5830428M24Rik	RIKEN cDNA 5830428M24 gene [Source:MGI Symbol;Acc:MGI:1923312]
Kcna2	ENSMUSG00000040724	6.66789	3.53836	1.06266	3.32973	0.000869288	0.0142793	16490	Kcna2	potassium voltage-gated channel, shaker-related subfamily, member 2 [Source:MGI Symbol;Acc:MGI:96659]
Zfp689	ENSMUSG00000048921	21.4244	-3.97782	1.19502	-3.32866	0.000872651	0.0143084	71131	Zfp689	zinc finger protein 689 [Source:MGI Symbol;Acc:MGI:1918381]
Gm47016	ENSMUSG00000112340	17.3601	4.26479	1.28126	3.32859	0.000872874	0.0143084	NA	Gm47016	predicted gene, 47016 [Source:MGI Symbol;Acc:MGI:6095699]
Spata16	ENSMUSG00000039335	6.69636	3.05486	0.91801	3.3277	0.000875674	0.0143373	70862	Spata16	spermatogenesis associated 16 [Source:MGI Symbol;Acc:MGI:1918112]
Ubqln5	ENSMUSG00000055643	10.6265	4.10542	1.2338	3.32745	0.000876459	0.0143373	70980	Ubqln5	ubiquilin 5 [Source:MGI Symbol;Acc:MGI:1918230]
Cerkl	ENSMUSG00000075256	16.8127	1.67591	0.503918	3.32576	0.00088177	0.0144093	228094	Cerkl	ceramide kinase-like [Source:MGI Symbol;Acc:MGI:3037816]
Map3k9	ENSMUSG00000042724	2.35905	6.2147	1.87132	3.32102	0.000896905	0.0146414	338372	Map3k9	mitogen-activated protein kinase kinase kinase 9 [Source:MGI Symbol;Acc:MGI:2449952]
Zeb1	ENSMUSG00000024238	44.2121	-2.78747	0.839577	-3.32009	0.000899889	0.0146749	21417	Zeb1	zinc finger E-box binding homeobox 1 [Source:MGI Symbol;Acc:MGI:1344313]
Gmcl1	ENSMUSG00000001157	44.8669	-3.0912	0.931502	-3.31851	0.000904993	0.0147429	23885	Gmcl1	germ cell-less, spermatogenesis associated 1 [Source:MGI Symbol;Acc:MGI:1345156]
Olfr1438-ps1	ENSMUSG00000109328	1.98014	5.89796	1.7781	3.31701	0.000909866	0.0148069	NA	Olfr1438-ps1	olfactory receptor 1438, pseudogene 1 [Source:MGI Symbol;Acc:MGI:3031272]
Chek1	ENSMUSG00000032113	28.9296	-3.34791	1.0095	-3.3164	0.000911845	0.0148112	12649	Chek1	checkpoint kinase 1 [Source:MGI Symbol;Acc:MGI:1202065]
Padi6	ENSMUSG00000040935	2.53233	6.35992	1.91784	3.31618	0.000912569	0.0148112	242726	Padi6	peptidyl arginine deiminase, type VI [Source:MGI Symbol;Acc:MGI:2655198]
Tor4a	ENSMUSG00000059555	25.0532	-2.463	0.742747	-3.31606	0.000912947	0.0148112	227612	Tor4a	torsin family 4, member A [Source:MGI Symbol;Acc:MGI:2442720]
Mcf2	ENSMUSG00000031139	3.98477	6.26832	1.8909	3.31499	0.000916475	0.0148378	109904	Mcf2	mcf.2 transforming sequence [Source:MGI Symbol;Acc:MGI:96932]
C130073E24Rik	ENSMUSG00000110246	51.1637	3.87683	1.16939	3.31527	0.000915552	0.0148378	NA	C130073E24Rik	RIKEN cDNA C130073E24 gene [Source:MGI Symbol;Acc:MGI:2442759]
Blzf1	ENSMUSG00000026577	17.5355	-3.35243	1.01141	-3.31463	0.000917653	0.0148417	66352	Blzf1	basic leucine zipper nuclear factor 1 [Source:MGI Symbol;Acc:MGI:1201607]
Gm44708	ENSMUSG00000108597	21.3414	10.876	3.28185	3.31398	0.000919792	0.014861	NA	Gm44708	predicted gene 44708 [Source:MGI Symbol;Acc:MGI:5753284]
Setdb1	ENSMUSG00000015697	57.1389	-2.53809	0.766031	-3.3133	0.000922031	0.0148667	84505	Setdb1	SET domain, bifurcated 1 [Source:MGI Symbol;Acc:MGI:1934229]
Pinx1	ENSMUSG00000021958	9.91895	-4.83146	1.45817	-3.31338	0.000921746	0.0148667	72400	Pinx1	PIN2/TERF1 interacting, telomerase inhibitor 1 [Source:MGI Symbol;Acc:MGI:1919650]
Gm14221	ENSMUSG00000078956	8.32585	3.57393	1.07909	3.31197	0.000926424	0.0149222	NA	Gm14221	predicted gene 14221 [Source:MGI Symbol;Acc:MGI:3650696]
Hvcn1	ENSMUSG00000064267	98.7491	-1.5989	0.482981	-3.31048	0.000931359	0.0149864	74096	Hvcn1	hydrogen voltage-gated channel 1 [Source:MGI Symbol;Acc:MGI:1921346]
Gon7	ENSMUSG00000091931	60.1039	2.79881	0.846165	3.30764	0.000940846	0.0151236	100233175	Gon7	GON7 subunit of KEOPS complex [Source:MGI Symbol;Acc:MGI:4845848]
Sema5a	ENSMUSG00000022231	8.0442	3.51698	1.06378	3.30612	0.000945966	0.0151595	20356	Sema5a	sema domain, seven thrombospondin repeats (type 1 and type 1-like), transmembrane domain (TM) and short cytoplasmic domain, (semaphorin) 5A [Source:MGI Symbol;Acc:MGI:107556]
Pde6a	ENSMUSG00000024575	10.1789	2.98042	0.901455	3.30623	0.000945593	0.0151595	225600	Pde6a	phosphodiesterase 6A, cGMP-specific, rod, alpha [Source:MGI Symbol;Acc:MGI:97524]
Camkk2	ENSMUSG00000029471	58.9429	1.68106	0.508414	3.30648	0.000944764	0.0151595	207565	Camkk2	calcium/calmodulin-dependent protein kinase kinase 2, beta [Source:MGI Symbol;Acc:MGI:2444812]
Olfr188-ps1	ENSMUSG00000108662	10.0301	4.3328	1.31153	3.30364	0.000954396	0.0152791	NA	Olfr188-ps1	olfactory receptor 188, pseudogene 1 [Source:MGI Symbol;Acc:MGI:3030022]
Gm26684	ENSMUSG00000097286	2.25439	4.34457	1.31535	3.30298	0.000956624	0.0152992	NA	Gm26684	predicted gene, 26684 [Source:MGI Symbol;Acc:MGI:5477178]
B4galt4	ENSMUSG00000022793	10.3836	-4.8777	1.47727	-3.30183	0.000960561	0.0153466	56375	B4galt4	UDP-Gal:betaGlcNAc beta 1,4-galactosyltransferase, polypeptide 4 [Source:MGI Symbol;Acc:MGI:1928387]
Olfr569	ENSMUSG00000062142	4.18559	2.71458	0.822229	3.30149	0.000961729	0.0153497	259092	Olfr569	olfactory receptor 569 [Source:MGI Symbol;Acc:MGI:3030403]
Cacna1b	ENSMUSG00000004113	3.48928	4.55233	1.3794	3.30022	0.000966094	0.0153961	12287	Cacna1b	calcium channel, voltage-dependent, N type, alpha 1B subunit [Source:MGI Symbol;Acc:MGI:88296]
Lgalsl	ENSMUSG00000042363	13.777	-3.77463	1.1438	-3.30007	0.000966593	0.0153961	216551	Lgalsl	lectin, galactoside binding-like [Source:MGI Symbol;Acc:MGI:1916114]
Cp	ENSMUSG00000003617	2.70351	4.32172	1.31008	3.29883	0.000970892	0.0154238	12870	Cp	ceruloplasmin [Source:MGI Symbol;Acc:MGI:88476]
Phf14	ENSMUSG00000029629	62.5137	-2.42306	0.734518	-3.29884	0.000970851	0.0154238	75725	Phf14	PHD finger protein 14 [Source:MGI Symbol;Acc:MGI:1923539]
Dnah8	ENSMUSG00000033826	54.6262	2.85043	0.8641	3.29872	0.000971268	0.0154238	13417	Dnah8	dynein, axonemal, heavy chain 8 [Source:MGI Symbol;Acc:MGI:107714]
Vmn2r3	ENSMUSG00000091572	7.64435	3.1701	0.961216	3.29801	0.000973716	0.0154471	637004	Vmn2r3	vomeronasal 2, receptor 3 [Source:MGI Symbol;Acc:MGI:3643995]
Elfn2	ENSMUSG00000043460	4.19916	4.68659	1.42138	3.29721	0.000976515	0.0154759	207393	Elfn2	leucine rich repeat and fibronectin type III, extracellular 2 [Source:MGI Symbol;Acc:MGI:3608416]
Il34	ENSMUSG00000031750	6.3435	-3.66734	1.11345	-3.29368	0.00098886	0.0156558	76527	Il34	interleukin 34 [Source:MGI Symbol;Acc:MGI:1923777]
Crisp3	ENSMUSG00000025433	1.59262	7.18843	2.18328	3.29249	0.000993061	0.0157065	11572	Crisp3	cysteine-rich secretory protein 3 [Source:MGI Symbol;Acc:MGI:102552]
Ceacam14	ENSMUSG00000023185	2.75824	3.72791	1.13255	3.29161	0.000996153	0.015739	67084	Ceacam14	carcinoembryonic antigen-related cell adhesion molecule 14 [Source:MGI Symbol;Acc:MGI:1914334]
Vegfa	ENSMUSG00000023951	7.61297	6.22599	1.89163	3.29134	0.000997113	0.015739	22339	Vegfa	vascular endothelial growth factor A [Source:MGI Symbol;Acc:MGI:103178]
Rad52	ENSMUSG00000030166	40.384	-3.43803	1.0447	-3.29094	0.000998517	0.0157454	19365	Rad52	RAD52 homolog, DNA repair protein [Source:MGI Symbol;Acc:MGI:101949]
Zp3	ENSMUSG00000004948	1.84284	7.40048	2.24985	3.28932	0.00100429	0.015789	22788	Zp3	zona pellucida glycoprotein 3 [Source:MGI Symbol;Acc:MGI:99215]
AY702103	ENSMUSG00000067103	3.64716	5.47184	1.66344	3.28946	0.00100378	0.015789	NA	AY702103	cDNA sequence AY702103 [Source:MGI Symbol;Acc:MGI:3525105]
Gm3511	ENSMUSG00000105031	8.7253	3.27982	0.996955	3.28984	0.00100243	0.015789	NA	Gm3511	predicted gene 3511 [Source:MGI Symbol;Acc:MGI:3781688]
Has3	ENSMUSG00000031910	1.78626	5.80326	1.76623	3.28567	0.0010174	0.0159792	15118	Has3	hyaluronan synthase 3 [Source:MGI Symbol;Acc:MGI:109599]
Fam171a1	ENSMUSG00000050530	2.24933	6.10541	1.8588	3.2846	0.00102128	0.0160241	269233	Fam171a1	family with sequence similarity 171, member A1 [Source:MGI Symbol;Acc:MGI:2442917]
Prr3	ENSMUSG00000038500	45.3379	-2.56757	0.781798	-3.28419	0.00102277	0.0160315	75210	Prr3	proline-rich polypeptide 3 [Source:MGI Symbol;Acc:MGI:1922460]
Kdm8	ENSMUSG00000030752	31.9819	3.47596	1.05849	3.28387	0.00102391	0.0160335	77035	Kdm8	lysine (K)-specific demethylase 8 [Source:MGI Symbol;Acc:MGI:1924285]
Evx2	ENSMUSG00000001815	2.38173	4.99178	1.52064	3.28268	0.00102827	0.0160857	14029	Evx2	even-skipped homeobox 2 [Source:MGI Symbol;Acc:MGI:95462]
Pde4d	ENSMUSG00000021699	124.542	-2.32168	0.707594	-3.28109	0.00103405	0.0161602	238871	Pde4d	phosphodiesterase 4D, cAMP specific [Source:MGI Symbol;Acc:MGI:99555]
Gal3st2c	ENSMUSG00000073608	11.3167	3.27207	0.997569	3.28005	0.0010379	0.0162041	619597	Gal3st2c	galactose-3-O-sulfotransferase 2C [Source:MGI Symbol;Acc:MGI:3646771]
Cmah	ENSMUSG00000016756	16.2298	3.07476	0.937525	3.27966	0.00103933	0.0162104	12763	Cmah	cytidine monophospho-N-acetylneuraminic acid hydroxylase [Source:MGI Symbol;Acc:MGI:103227]
Emsy	ENSMUSG00000035401	183.725	1.15976	0.353744	3.27852	0.00104354	0.01626	233545	Emsy	EMSY, BRCA2-interacting transcriptional repressor [Source:MGI Symbol;Acc:MGI:1924203]
Cpq	ENSMUSG00000039007	7.51728	4.33884	1.32369	3.27783	0.00104609	0.0162837	54381	Cpq	carboxypeptidase Q [Source:MGI Symbol;Acc:MGI:1889205]
Olfr620	ENSMUSG00000045132	2.57175	4.32842	1.32074	3.27727	0.00104815	0.0162996	258808	Olfr620	olfactory receptor 620 [Source:MGI Symbol;Acc:MGI:3030454]
Abcb1b	ENSMUSG00000028970	7.54364	3.30265	1.00789	3.27678	0.00104999	0.0162997	18669	Abcb1b	ATP-binding cassette, sub-family B (MDR/TAP), member 1B [Source:MGI Symbol;Acc:MGI:97568]
Snap91	ENSMUSG00000033419	2.5972	4.51205	1.377	3.27671	0.00105022	0.0162997	20616	Snap91	synaptosomal-associated protein 91 [Source:MGI Symbol;Acc:MGI:109132]
Nln	ENSMUSG00000021710	6.36473	-3.09621	0.945362	-3.27515	0.00105605	0.0163739	75805	Nln	neurolysin (metallopeptidase M3 family) [Source:MGI Symbol;Acc:MGI:1923055]
Ccne1	ENSMUSG00000002068	57.3482	-2.09816	0.640955	-3.27349	0.00106227	0.0164381	12447	Ccne1	cyclin E1 [Source:MGI Symbol;Acc:MGI:88316]
Kif1a	ENSMUSG00000014602	2.8805	3.87111	1.18248	3.27373	0.00106138	0.0164381	16560	Kif1a	kinesin family member 1A [Source:MGI Symbol;Acc:MGI:108391]
Erlin2	ENSMUSG00000031483	9.25344	-3.33333	1.01913	-3.27077	0.00107254	0.0165807	244373	Erlin2	ER lipid raft associated 2 [Source:MGI Symbol;Acc:MGI:2387215]
Crocc2	ENSMUSG00000084989	5.50282	3.90595	1.19482	3.26908	0.00107899	0.0166478	381284	Crocc2	ciliary rootlet coiled-coil, rootletin family member 2 [Source:MGI Symbol;Acc:MGI:3045962]
Gm43880	ENSMUSG00000107886	1.56471	5.499	1.6821	3.26913	0.00107879	0.0166478	NA	Gm43880	predicted gene, 43880 [Source:MGI Symbol;Acc:MGI:5690272]
A830019P07Rik	ENSMUSG00000094707	1.42897	5.37365	1.64454	3.26757	0.00108474	0.0167201	NA	A830019P07Rik	RIKEN cDNA A830019P07 gene [Source:MGI Symbol;Acc:MGI:3028035]
Gm32122	ENSMUSG00000110633	3.75156	2.94201	0.900684	3.26642	0.00108915	0.0167717	NA	Gm32122	predicted gene, 32122 [Source:MGI Symbol;Acc:MGI:5591281]
Scube3	ENSMUSG00000038677	5.30022	4.17562	1.27991	3.26244	0.00110459	0.0169761	268935	Scube3	signal peptide, CUB domain, EGF-like 3 [Source:MGI Symbol;Acc:MGI:3045253]
Kcnq3	ENSMUSG00000056258	2.3998	4.25538	1.30434	3.26247	0.00110447	0.0169761	110862	Kcnq3	potassium voltage-gated channel, subfamily Q, member 3 [Source:MGI Symbol;Acc:MGI:1336181]
Ankrd36	ENSMUSG00000020481	2.0779	5.45417	1.67269	3.26072	0.0011113	0.0170585	76389	Ankrd36	ankyrin repeat domain 36 [Source:MGI Symbol;Acc:MGI:1923639]
Iigp1	ENSMUSG00000054072	66.1583	4.1128	1.2614	3.26051	0.00111211	0.0170585	60440	Iigp1	interferon inducible GTPase 1 [Source:MGI Symbol;Acc:MGI:1926259]
Gm19087	ENSMUSG00000100595	39.3988	2.85289	0.875269	3.25945	0.00111629	0.017106	NA	Gm19087	predicted gene, 19087 [Source:MGI Symbol;Acc:MGI:5011272]
Kif26b	ENSMUSG00000026494	15.5016	4.41795	1.3559	3.25832	0.00112074	0.0171383	269152	Kif26b	kinesin family member 26B [Source:MGI Symbol;Acc:MGI:2447076]
Mrpl12	ENSMUSG00000039640	20.4838	-2.90912	0.892886	-3.25811	0.00112158	0.0171383	56282	Mrpl12	mitochondrial ribosomal protein L12 [Source:MGI Symbol;Acc:MGI:1926273]
Olfr1042	ENSMUSG00000075202	2.01657	5.38923	1.65411	3.25809	0.00112167	0.0171383	257941	Olfr1042	olfactory receptor 1042 [Source:MGI Symbol;Acc:MGI:3030876]
Sspo	ENSMUSG00000029797	4.55937	3.13659	0.963065	3.25688	0.00112642	0.0171611	243369	Sspo	SCO-spondin [Source:MGI Symbol;Acc:MGI:2674311]
Myt1l	ENSMUSG00000061911	9.04168	4.2439	1.30291	3.25724	0.00112501	0.0171611	17933	Myt1l	myelin transcription factor 1-like [Source:MGI Symbol;Acc:MGI:1100511]
Gm37072	ENSMUSG00000103680	2.22039	4.40227	1.35165	3.25695	0.00112617	0.0171611	NA	Gm37072	predicted gene, 37072 [Source:MGI Symbol;Acc:MGI:5610300]
Dio3os	ENSMUSG00000113581	2.46638	4.05611	1.24593	3.25548	0.001132	0.0172294	NA	Dio3os	deiodinase, iodothyronine type III, opposite strand [Source:MGI Symbol;Acc:MGI:2664395]
Gm21963	ENSMUSG00000095895	2.05923	7.05193	2.16804	3.25267	0.00114326	0.017384	NA	Gm21963	predicted gene, 21963 [Source:MGI Symbol;Acc:MGI:5439432]
Olfr914	ENSMUSG00000047050	30.4462	5.11411	1.57254	3.25214	0.00114539	0.0173995	258782	Olfr914	olfactory receptor 914 [Source:MGI Symbol;Acc:MGI:3030748]
Gm42735	ENSMUSG00000107041	167.572	2.50024	0.769027	3.25118	0.00114928	0.0174419	NA	Gm42735	predicted gene 42735 [Source:MGI Symbol;Acc:MGI:5662872]
Lzts1	ENSMUSG00000036306	2476.17	-1.81647	0.55882	-3.25054	0.00115185	0.017464	211134	Lzts1	leucine zipper, putative tumor suppressor 1 [Source:MGI Symbol;Acc:MGI:2684762]
St8sia3os	ENSMUSG00000086128	2.04077	4.92229	1.51462	3.24986	0.00115461	0.017489	NA	St8sia3os	ST8 alpha-N-acetyl-neuraminide alpha-2,8-sialyltransferase 3, opposite strand [Source:MGI Symbol;Acc:MGI:1920838]
Pdcd1	ENSMUSG00000026285	42.4189	5.47053	1.68474	3.2471	0.00116589	0.0176338	18566	Pdcd1	programmed cell death 1 [Source:MGI Symbol;Acc:MGI:104879]
Ulk3	ENSMUSG00000032308	38.0837	-1.67484	0.515857	-3.24671	0.00116745	0.0176338	71742	Ulk3	unc-51-like kinase 3 [Source:MGI Symbol;Acc:MGI:1918992]
Tsen34	ENSMUSG00000035585	6.26132	-4.24428	1.30728	-3.24666	0.00116769	0.0176338	66078	Tsen34	tRNA splicing endonuclease subunit 34 [Source:MGI Symbol;Acc:MGI:1913328]
Marveld1	ENSMUSG00000044345	32.4399	-2.18158	0.672053	-3.24614	0.00116982	0.0176338	277010	Marveld1	MARVEL (membrane-associating) domain containing 1 [Source:MGI Symbol;Acc:MGI:2147570]
Manbal	ENSMUSG00000063019	49.3279	-1.88436	0.580541	-3.24588	0.00117089	0.0176338	69161	Manbal	mannosidase, beta A, lysosomal-like [Source:MGI Symbol;Acc:MGI:1916411]
Gm36529	ENSMUSG00000113771	1.98405	7.19182	2.21548	3.24616	0.00116972	0.0176338	NA	Gm36529	predicted gene, 36529 [Source:MGI Symbol;Acc:MGI:5595688]
Pip5k1c	ENSMUSG00000034902	61.3676	-1.583	0.487837	-3.24493	0.00117481	0.017676	18717	Pip5k1c	phosphatidylinositol-4-phosphate 5-kinase, type 1 gamma [Source:MGI Symbol;Acc:MGI:1298224]
Otof	ENSMUSG00000062372	2.69961	4.65637	1.43521	3.24439	0.00117704	0.0176927	83762	Otof	otoferlin [Source:MGI Symbol;Acc:MGI:1891247]
Hal	ENSMUSG00000020017	6.6114	6.19925	1.91188	3.24249	0.0011849	0.0177938	15109	Hal	histidine ammonia lyase [Source:MGI Symbol;Acc:MGI:96010]
Tusc2	ENSMUSG00000010054	9.41448	-3.63877	1.12244	-3.24184	0.00118759	0.0178173	80385	Tusc2	tumor suppressor 2, mitochondrial calcium regulator [Source:MGI Symbol;Acc:MGI:1931086]
Foxc1	ENSMUSG00000050295	2.45549	4.29582	1.3253	3.24139	0.0011895	0.017829	17300	Foxc1	forkhead box C1 [Source:MGI Symbol;Acc:MGI:1347466]
Vmn1r46	ENSMUSG00000061653	4.5872	4.96817	1.53293	3.24095	0.0011913	0.017839	113856	Vmn1r46	vomeronasal 1 receptor 46 [Source:MGI Symbol;Acc:MGI:2148519]
Enoph1	ENSMUSG00000029326	13.4183	-3.74757	1.15649	-3.24046	0.00119338	0.0178532	67870	Enoph1	enolase-phosphatase 1 [Source:MGI Symbol;Acc:MGI:1915120]
Neo1	ENSMUSG00000032340	2.65298	4.4255	1.36703	3.2373	0.00120665	0.0180319	18007	Neo1	neogenin [Source:MGI Symbol;Acc:MGI:1097159]
Podxl2	ENSMUSG00000033152	1.72135	4.99042	1.54165	3.23707	0.00120762	0.0180319	319655	Podxl2	podocalyxin-like 2 [Source:MGI Symbol;Acc:MGI:2442488]
Klrk1	ENSMUSG00000030149	29.869	3.27093	1.01094	3.23553	0.00121415	0.0181008	27007	Klrk1	killer cell lectin-like receptor subfamily K, member 1 [Source:MGI Symbol;Acc:MGI:1196250]
Dctn5	ENSMUSG00000030868	554.781	-1.25261	0.387184	-3.23517	0.00121568	0.0181008	59288	Dctn5	dynactin 5 [Source:MGI Symbol;Acc:MGI:1891689]
Gm13212	ENSMUSG00000078502	20.3413	-4.04985	1.25175	-3.23534	0.00121498	0.0181008	433801	Gm13212	predicted gene 13212 [Source:MGI Symbol;Acc:MGI:3651014]
Otud7b	ENSMUSG00000038495	75.4934	-2.46427	0.762025	-3.23385	0.00122135	0.018168	229603	Otud7b	OTU domain containing 7B [Source:MGI Symbol;Acc:MGI:2654703]
Cdc42bpa	ENSMUSG00000026490	11.3671	2.83994	0.878556	3.23251	0.00122708	0.0182189	226751	Cdc42bpa	CDC42 binding protein kinase alpha [Source:MGI Symbol;Acc:MGI:2441841]
Rpl3-ps1	ENSMUSG00000084349	34.9446	-1.60965	0.497945	-3.23258	0.00122676	0.0182189	NA	Rpl3-ps1	ribosomal protein L3, pseudogene 1 [Source:MGI Symbol;Acc:MGI:3644217]
Phf7	ENSMUSG00000021902	17.6528	3.57997	1.10775	3.23175	0.00123035	0.0182502	71838	Phf7	PHD finger protein 7 [Source:MGI Symbol;Acc:MGI:1919088]
Gm33148	ENSMUSG00000110125	2.1207	4.71341	1.45872	3.23121	0.00123268	0.0182676	NA	Gm33148	predicted gene, 33148 [Source:MGI Symbol;Acc:MGI:5592307]
Snapin	ENSMUSG00000001018	42.1383	-2.48708	0.769886	-3.23046	0.00123593	0.0182952	20615	Snapin	SNAP-associated protein [Source:MGI Symbol;Acc:MGI:1333745]
Mme	ENSMUSG00000027820	5.23421	5.34827	1.65576	3.23011	0.00123744	0.0182952	17380	Mme	membrane metallo endopeptidase [Source:MGI Symbol;Acc:MGI:97004]
Unc80	ENSMUSG00000055567	5.11525	3.59271	1.1123	3.22997	0.00123803	0.0182952	329178	Unc80	unc-80, NALCN activator [Source:MGI Symbol;Acc:MGI:2652882]
Olfr825	ENSMUSG00000058084	3.18252	2.96458	0.918865	3.22635	0.0012538	0.0185109	258672	Olfr825	olfactory receptor 825 [Source:MGI Symbol;Acc:MGI:3030659]
Gm15708	ENSMUSG00000086894	83.6053	3.37839	1.0475	3.22519	0.00125887	0.0185683	NA	Gm15708	predicted gene 15708 [Source:MGI Symbol;Acc:MGI:3783149]
Gm19589	ENSMUSG00000100798	3.88999	6.87497	2.13183	3.22492	0.0012601	0.0185691	NA	Gm19589	predicted gene, 19589 [Source:MGI Symbol;Acc:MGI:5011774]
Sag	ENSMUSG00000056055	9.31111	2.47084	0.766281	3.22446	0.00126212	0.0185725	20215	Sag	S-antigen, retina and pineal gland (arrestin) [Source:MGI Symbol;Acc:MGI:98227]
Gm47689	ENSMUSG00000112459	17.8349	2.11647	0.656408	3.22433	0.00126269	0.0185725	NA	Gm47689	predicted gene, 47689 [Source:MGI Symbol;Acc:MGI:6096794]
Psmd3	ENSMUSG00000017221	84.2918	-1.40824	0.436989	-3.22259	0.00127036	0.0185815	22123	Psmd3	proteasome (prosome, macropain) 26S subunit, non-ATPase, 3 [Source:MGI Symbol;Acc:MGI:98858]
Ddc	ENSMUSG00000020182	55.5015	-2.73931	0.849831	-3.22335	0.00126699	0.0185815	13195	Ddc	dopa decarboxylase [Source:MGI Symbol;Acc:MGI:94876]
Tmed2	ENSMUSG00000029390	78.812	-1.22424	0.379814	-3.22326	0.00126741	0.0185815	56334	Tmed2	transmembrane p24 trafficking protein 2 [Source:MGI Symbol;Acc:MGI:1929269]
Slc12a3	ENSMUSG00000031766	3.0262	3.31935	1.03002	3.22259	0.00127038	0.0185815	20497	Slc12a3	solute carrier family 12, member 3 [Source:MGI Symbol;Acc:MGI:108114]
Neto1	ENSMUSG00000050321	2.35469	3.78858	1.17544	3.22312	0.00126803	0.0185815	246317	Neto1	neuropilin (NRP) and tolloid (TLL)-like 1 [Source:MGI Symbol;Acc:MGI:2180216]
Gm12799	ENSMUSG00000082264	5.09917	4.08077	1.2661	3.22311	0.00126808	0.0185815	NA	Gm12799	predicted gene 12799 [Source:MGI Symbol;Acc:MGI:3652118]
Gm38021	ENSMUSG00000102649	8.64964	5.22325	1.62191	3.22043	0.00127996	0.0187043	NA	Gm38021	predicted gene, 38021 [Source:MGI Symbol;Acc:MGI:5611249]
Med19	ENSMUSG00000027080	9.72558	-4.43362	1.37728	-3.21912	0.00128584	0.0187497	381379	Med19	mediator complex subunit 19 [Source:MGI Symbol;Acc:MGI:1914234]
Vmn1r68	ENSMUSG00000047031	5.28485	5.93256	1.84297	3.21902	0.00128628	0.0187497	628580	Vmn1r68	vomeronasal 1 receptor 68 [Source:MGI Symbol;Acc:MGI:3648262]
Gm42535	ENSMUSG00000106604	13.4964	2.83811	0.881692	3.21894	0.00128664	0.0187497	NA	Gm42535	predicted gene 42535 [Source:MGI Symbol;Acc:MGI:5662672]
Grik3	ENSMUSG00000001985	4.76582	4.4674	1.3882	3.21812	0.00129032	0.0187686	14807	Grik3	glutamate receptor, ionotropic, kainate 3 [Source:MGI Symbol;Acc:MGI:95816]
Gm34788	ENSMUSG00000114623	9.6206	3.54896	1.1028	3.21813	0.00129028	0.0187686	NA	Gm34788	predicted gene, 34788 [Source:MGI Symbol;Acc:MGI:5593947]
Myo1b	ENSMUSG00000018417	3.14026	3.28969	1.02241	3.21757	0.00129281	0.0187874	17912	Myo1b	myosin IB [Source:MGI Symbol;Acc:MGI:107752]
Plcg1	ENSMUSG00000016933	104.094	-1.3835	0.430113	-3.2166	0.00129719	0.0188338	18803	Plcg1	phospholipase C, gamma 1 [Source:MGI Symbol;Acc:MGI:97615]
Dcc	ENSMUSG00000060534	7.46621	3.9701	1.23446	3.21606	0.00129964	0.018852	13176	Dcc	deleted in colorectal carcinoma [Source:MGI Symbol;Acc:MGI:94869]
Ipo9	ENSMUSG00000041879	237.179	1.76446	0.548926	3.21438	0.00130728	0.0189453	226432	Ipo9	importin 9 [Source:MGI Symbol;Acc:MGI:1918944]
Tvp23b	ENSMUSG00000014177	54.2213	-2.75475	0.857264	-3.21342	0.00131164	0.0189672	67510	Tvp23b	trans-golgi network vesicle protein 23B [Source:MGI Symbol;Acc:MGI:1914760]
Cask	ENSMUSG00000031012	26.3241	-3.57022	1.1111	-3.21322	0.00131255	0.0189672	12361	Cask	calcium/calmodulin-dependent serine protein kinase (MAGUK family) [Source:MGI Symbol;Acc:MGI:1309489]
Gm8978	ENSMUSG00000086812	5.31389	7.25865	2.25916	3.21299	0.0013136	0.0189672	668106	Gm8978	predicted gene 8978 [Source:MGI Symbol;Acc:MGI:3647649]
Ranbp2-ps1	ENSMUSG00000098520	26.476	2.88705	0.898543	3.21303	0.00131342	0.0189672	NA	Ranbp2-ps1	RAN binding protein 2, pseudogene 1 [Source:MGI Symbol;Acc:MGI:5521055]
Gm10723	ENSMUSG00000103345	4.8962	3.83788	1.19478	3.2122	0.00131723	0.0190021	NA	Gm10723	predicted gene 10723 [Source:MGI Symbol;Acc:MGI:3641783]
Abcf3	ENSMUSG00000003234	108.481	-2.7652	0.861042	-3.21146	0.00132061	0.0190225	27406	Abcf3	ATP-binding cassette, sub-family F (GCN20), member 3 [Source:MGI Symbol;Acc:MGI:1351656]
Rrp12	ENSMUSG00000035049	26.8998	-2.47848	0.771783	-3.21137	0.00132106	0.0190225	107094	Rrp12	ribosomal RNA processing 12 homolog (S. cerevisiae) [Source:MGI Symbol;Acc:MGI:2147437]
Fam76a	ENSMUSG00000028878	26.7134	-2.46501	0.76802	-3.20957	0.00132936	0.0191206	230789	Fam76a	family with sequence similarity 76, member A [Source:MGI Symbol;Acc:MGI:2385211]
Gm14264	ENSMUSG00000085158	25.6922	4.87422	1.51875	3.20936	0.0013303	0.0191206	NA	Gm14264	predicted gene 14264 [Source:MGI Symbol;Acc:MGI:3649394]
Dnah14	ENSMUSG00000047369	8.78735	2.33003	0.72607	3.2091	0.00133152	0.0191207	240960	Dnah14	dynein, axonemal, heavy chain 14 [Source:MGI Symbol;Acc:MGI:2444525]
Pde10a	ENSMUSG00000023868	8.5938	2.59037	0.807367	3.20842	0.00133466	0.0191484	23984	Pde10a	phosphodiesterase 10A [Source:MGI Symbol;Acc:MGI:1345143]
Plekhf1	ENSMUSG00000074170	11.8897	-3.9817	1.24126	-3.20778	0.00133765	0.0191737	72287	Plekhf1	pleckstrin homology domain containing, family F (with FYVE domain) member 1 [Source:MGI Symbol;Acc:MGI:1919537]
Ctnnd2	ENSMUSG00000022240	4.38343	3.22684	1.00611	3.20723	0.00134018	0.0191927	18163	Ctnnd2	catenin (cadherin associated protein), delta 2 [Source:MGI Symbol;Acc:MGI:1195966]
Cby1	ENSMUSG00000022428	8.48719	-4.11102	1.28205	-3.2066	0.00134315	0.0192003	73739	Cby1	chibby family member 1, beta catenin antagonist [Source:MGI Symbol;Acc:MGI:1920989]
Mgam	ENSMUSG00000068587	12.0067	3.27659	1.02179	3.20673	0.00134254	0.0192003	232714	Mgam	maltase-glucoamylase [Source:MGI Symbol;Acc:MGI:1203495]
Grm5	ENSMUSG00000049583	2.95596	4.14111	1.2917	3.20593	0.00134624	0.019227	108071	Grm5	glutamate receptor, metabotropic 5 [Source:MGI Symbol;Acc:MGI:1351342]
Tamm41	ENSMUSG00000030316	16.5553	-2.92422	0.912317	-3.20526	0.00134939	0.0192544	68971	Tamm41	TAM41 mitochondrial translocator assembly and maintenance homolog [Source:MGI Symbol;Acc:MGI:1916221]
Gm9195	ENSMUSG00000109446	1.91261	5.56477	1.73697	3.20372	0.00135663	0.0193403	NA	Gm9195	predicted gene 9195 [Source:MGI Symbol;Acc:MGI:3779838]
Stx8	ENSMUSG00000020903	21.6306	-2.51882	0.786524	-3.20246	0.00136257	0.019396	55943	Stx8	syntaxin 8 [Source:MGI Symbol;Acc:MGI:1890156]
Rian	ENSMUSG00000097451	11.384	2.65207	0.828156	3.20237	0.001363	0.019396	NA	Rian	RNA imprinted and accumulated in nucleus [Source:MGI Symbol;Acc:MGI:1922995]
BC106179	ENSMUSG00000045231	5.59583	5.2668	1.64535	3.20101	0.00136946	0.0194704	NA	BC106179	cDNA sequence BC106179 [Source:MGI Symbol;Acc:MGI:3702726]
Ptk2	ENSMUSG00000022607	3.85606	3.40707	1.06466	3.20014	0.0013736	0.0195103	14083	Ptk2	PTK2 protein tyrosine kinase 2 [Source:MGI Symbol;Acc:MGI:95481]
Snca	ENSMUSG00000025889	4.99063	4.6245	1.44567	3.19886	0.0013797	0.0195103	20617	Snca	synuclein, alpha [Source:MGI Symbol;Acc:MGI:1277151]
Evc2	ENSMUSG00000050248	2.14891	5.75858	1.7997	3.19975	0.00137548	0.0195103	68525	Evc2	EvC ciliary complex subunit 2 [Source:MGI Symbol;Acc:MGI:1915775]
Gm15478	ENSMUSG00000085363	60.6726	1.76596	0.551987	3.19928	0.0013777	0.0195103	NA	Gm15478	predicted gene 15478 [Source:MGI Symbol;Acc:MGI:3705145]
Dnah7a	ENSMUSG00000096141	3.05643	3.72423	1.16399	3.19954	0.00137647	0.0195103	627872	Dnah7a	dynein, axonemal, heavy chain 7A [Source:MGI Symbol;Acc:MGI:2685838]
Gm26861	ENSMUSG00000097009	1.96062	5.28334	1.6516	3.19893	0.00137938	0.0195103	NA	Gm26861	predicted gene, 26861 [Source:MGI Symbol;Acc:MGI:5477355]
Hid1	ENSMUSG00000034586	19.8638	2.73096	0.854058	3.19762	0.00138565	0.0195768	217310	Hid1	HID1 domain containing [Source:MGI Symbol;Acc:MGI:2445087]
Meak7	ENSMUSG00000034105	27.065	-4.7852	1.49692	-3.19669	0.00139012	0.0196224	74347	Meak7	MTOR associated protein , eak-7 homolog [Source:MGI Symbol;Acc:MGI:1921597]
Ift43	ENSMUSG00000007867	5.71989	-3.42363	1.07235	-3.19263	0.00140982	0.0198826	76411	Ift43	intraflagellar transport 43 [Source:MGI Symbol;Acc:MGI:1923661]
Qrich2	ENSMUSG00000070331	4.84016	3.40521	1.06668	3.19235	0.0014112	0.0198843	217341	Qrich2	glutamine rich 2 [Source:MGI Symbol;Acc:MGI:2684912]
Gm45163	ENSMUSG00000109419	19.3164	4.38424	1.37349	3.19204	0.0014127	0.0198876	NA	Gm45163	predicted gene 45163 [Source:MGI Symbol;Acc:MGI:5753739]
Fastkd2	ENSMUSG00000025962	13.1244	-4.09033	1.28186	-3.19093	0.00141813	0.0199202	75619	Fastkd2	FAST kinase domains 2 [Source:MGI Symbol;Acc:MGI:1922869]
Strap	ENSMUSG00000030224	33.4162	-2.67607	0.838683	-3.1908	0.0014188	0.0199202	20901	Strap	serine/threonine kinase receptor associated protein [Source:MGI Symbol;Acc:MGI:1329037]
Zfp866	ENSMUSG00000043090	25.7164	-3.53903	1.10897	-3.19127	0.00141647	0.0199202	330788	Zfp866	zinc finger protein 866 [Source:MGI Symbol;Acc:MGI:3584369]
Scn3a	ENSMUSG00000057182	15.1598	3.81515	1.19582	3.19041	0.00142071	0.0199291	20269	Scn3a	sodium channel, voltage-gated, type III, alpha [Source:MGI Symbol;Acc:MGI:98249]
Rasgrp4	ENSMUSG00000030589	17.4223	3.60489	1.13021	3.18958	0.00142479	0.0199331	233046	Rasgrp4	RAS guanyl releasing protein 4 [Source:MGI Symbol;Acc:MGI:2386851]
Uaca	ENSMUSG00000034485	5.80045	4.14083	1.29817	3.18974	0.001424	0.0199331	72565	Uaca	uveal autoantigen with coiled-coil domains and ankyrin repeats [Source:MGI Symbol;Acc:MGI:1919815]
Abcb4	ENSMUSG00000042476	18.9316	3.41401	1.07032	3.18971	0.00142414	0.0199331	18670	Abcb4	ATP-binding cassette, sub-family B (MDR/TAP), member 4 [Source:MGI Symbol;Acc:MGI:97569]
Heatr4	ENSMUSG00000090843	5.23628	5.21605	1.63548	3.18931	0.00142615	0.0199345	101055670	Heatr4	HEAT repeat containing 4 [Source:MGI Symbol;Acc:MGI:4937307]
Tmem151b	ENSMUSG00000096847	236.933	-2.45263	0.76961	-3.18685	0.00143832	0.0200868	210573	Tmem151b	transmembrane protein 151B [Source:MGI Symbol;Acc:MGI:2685169]
Atp1a4	ENSMUSG00000007107	1.94018	6.10984	1.91764	3.18612	0.00144193	0.0201191	27222	Atp1a4	ATPase, Na+/K+ transporting, alpha 4 polypeptide [Source:MGI Symbol;Acc:MGI:1351335]
Ramp1	ENSMUSG00000034353	80.8436	3.85946	1.21143	3.18587	0.00144319	0.0201191	51801	Ramp1	receptor (calcitonin) activity modifying protein 1 [Source:MGI Symbol;Acc:MGI:1858418]
Zfp827	ENSMUSG00000071064	80.776	-2.3192	0.728052	-3.18549	0.0014451	0.0201276	622675	Zfp827	zinc finger protein 827 [Source:MGI Symbol;Acc:MGI:2444807]
Gm47588	ENSMUSG00000113126	11.2606	4.6042	1.44548	3.18524	0.00144636	0.0201276	NA	Gm47588	predicted gene, 47588 [Source:MGI Symbol;Acc:MGI:6096631]
Mtr	ENSMUSG00000021311	44.2423	2.15995	0.678226	3.18471	0.00144901	0.0201468	238505	Mtr	5-methyltetrahydrofolate-homocysteine methyltransferase [Source:MGI Symbol;Acc:MGI:894292]
Pkib	ENSMUSG00000019876	5.8817	4.54685	1.42827	3.18347	0.0014552	0.0202149	18768	Pkib	protein kinase inhibitor beta, cAMP dependent, testis specific [Source:MGI Symbol;Acc:MGI:101937]
B630019A10Rik	ENSMUSG00000068463	284.956	3.90562	1.22773	3.18116	0.00146685	0.0203589	NA	B630019A10Rik	RIKEN cDNA B630019A10 gene [Source:MGI Symbol;Acc:MGI:2443371]
Mir124a-1hg	ENSMUSG00000097545	5.17331	4.41387	1.38802	3.17998	0.00147287	0.0204244	NA	Mir124a-1hg	Mir124-1 host gene (non-protein coding) [Source:MGI Symbol;Acc:MGI:2442197]
Olfr167	ENSMUSG00000045341	4.36016	6.04621	1.90209	3.17872	0.00147928	0.0204952	258937	Olfr167	olfactory receptor 167 [Source:MGI Symbol;Acc:MGI:3030001]
Pex12	ENSMUSG00000018733	12.3818	-4.49388	1.41393	-3.1783	0.00148142	0.0205069	103737	Pex12	peroxisomal biogenesis factor 12 [Source:MGI Symbol;Acc:MGI:2144177]
Gm26797	ENSMUSG00000097572	3.37003	6.28066	1.97632	3.17796	0.00148318	0.0205131	NA	Gm26797	predicted gene, 26797 [Source:MGI Symbol;Acc:MGI:5477291]
Gm8369	ENSMUSG00000058470	12.4109	3.91537	1.23231	3.17727	0.00148669	0.0205437	666926	Gm8369	predicted gene 8369 [Source:MGI Symbol;Acc:MGI:3645380]
Xdh	ENSMUSG00000024066	221.691	2.20355	0.694052	3.1749	0.00149888	0.020694	22436	Xdh	xanthine dehydrogenase [Source:MGI Symbol;Acc:MGI:98973]
Col6a5	ENSMUSG00000091345	2.71467	4.51397	1.42257	3.17312	0.00150812	0.0208034	665033	Col6a5	collagen, type VI, alpha 5 [Source:MGI Symbol;Acc:MGI:3648134]
Gm33172	ENSMUSG00000114775	2.5701	4.22489	1.33265	3.1703	0.00152283	0.0209878	NA	Gm33172	predicted gene, 33172 [Source:MGI Symbol;Acc:MGI:5592331]
Ptk7	ENSMUSG00000023972	7.6578	4.01129	1.26588	3.16878	0.00153078	0.021079	71461	Ptk7	PTK7 protein tyrosine kinase 7 [Source:MGI Symbol;Acc:MGI:1918711]
Nxnl2	ENSMUSG00000021396	4.55484	-4.75818	1.50206	-3.16778	0.00153608	0.0211335	75124	Nxnl2	nucleoredoxin-like 2 [Source:MGI Symbol;Acc:MGI:1922374]
Faap24	ENSMUSG00000030493	25.8151	-2.0514	0.647835	-3.16655	0.00154257	0.0212043	101831	Faap24	Fanconi anemia core complex associated protein 24 [Source:MGI Symbol;Acc:MGI:2142208]
Gm37761	ENSMUSG00000102718	11.3894	4.19301	1.32437	3.16603	0.00154533	0.0212237	NA	Gm37761	predicted gene, 37761 [Source:MGI Symbol;Acc:MGI:5610989]
Tgtp2	ENSMUSG00000078921	10.1076	-3.94012	1.24465	-3.16564	0.0015474	0.0212337	100039796	Tgtp2	T cell specific GTPase 2 [Source:MGI Symbol;Acc:MGI:3710083]
Gm37965	ENSMUSG00000102579	2.53713	7.25715	2.29285	3.16512	0.00155018	0.0212532	NA	Gm37965	predicted gene, 37965 [Source:MGI Symbol;Acc:MGI:5611193]
E130307A14Rik	ENSMUSG00000087177	94.6763	-2.42112	0.765189	-3.16409	0.0015557	0.0213104	NA	E130307A14Rik	RIKEN cDNA E130307A14 gene [Source:MGI Symbol;Acc:MGI:3036287]
Gm48105	ENSMUSG00000114630	4.40161	2.9794	0.941866	3.16329	0.00155995	0.0213501	NA	Gm48105	predicted gene, 48105 [Source:MGI Symbol;Acc:MGI:6097456]
Dmpk	ENSMUSG00000030409	6.05982	3.49152	1.10392	3.16284	0.00156236	0.0213645	13400	Dmpk	dystrophia myotonica-protein kinase [Source:MGI Symbol;Acc:MGI:94906]
Kcnt2	ENSMUSG00000052726	9.46354	4.31133	1.36339	3.16223	0.00156568	0.0213913	240776	Kcnt2	potassium channel, subfamily T, member 2 [Source:MGI Symbol;Acc:MGI:3036273]
D430041D05Rik	ENSMUSG00000068373	4.71142	3.82645	1.21022	3.16177	0.00156814	0.0214064	241589	D430041D05Rik	RIKEN cDNA D430041D05 gene [Source:MGI Symbol;Acc:MGI:2181743]
Cngb1	ENSMUSG00000031789	7.30111	3.36466	1.06456	3.1606	0.00157446	0.0214718	333329	Cngb1	cyclic nucleotide gated channel beta 1 [Source:MGI Symbol;Acc:MGI:2664102]
Olfr554	ENSMUSG00000073971	9.03666	3.40177	1.0764	3.16033	0.0015759	0.0214718	258322	Olfr554	olfactory receptor 554 [Source:MGI Symbol;Acc:MGI:3030388]
Gm8935	ENSMUSG00000095661	12.8155	4.72678	1.49576	3.16012	0.00157702	0.0214718	NA	Gm8935	predicted pseudogene 8935 [Source:MGI Symbol;Acc:MGI:3643401]
Rgsl1	ENSMUSG00000042641	5.56374	3.87084	1.22554	3.15847	0.00158602	0.0215756	240816	Rgsl1	regulator of G-protein signaling like 1 [Source:MGI Symbol;Acc:MGI:2685048]
Olfr837	ENSMUSG00000110621	1.81681	5.79865	1.83711	3.1564	0.0015973	0.0217103	258558	Olfr837	olfactory receptor 837 [Source:MGI Symbol;Acc:MGI:3030671]
G6pdx	ENSMUSG00000031400	68.3447	-3.04423	0.964597	-3.15596	0.00159972	0.0217244	14381	G6pdx	glucose-6-phosphate dehydrogenase X-linked [Source:MGI Symbol;Acc:MGI:105979]
Podn	ENSMUSG00000028600	1.5437	6.55814	2.0786	3.15508	0.00160452	0.0217521	242608	Podn	podocan [Source:MGI Symbol;Acc:MGI:2674939]
Frrs1l	ENSMUSG00000045589	1.91194	5.07129	1.6073	3.15517	0.00160407	0.0217521	230235	Frrs1l	ferric-chelate reductase 1 like [Source:MGI Symbol;Acc:MGI:2442704]
Pbk	ENSMUSG00000022033	21.5921	-4.71481	1.49517	-3.15337	0.00161398	0.0218616	52033	Pbk	PDZ binding kinase [Source:MGI Symbol;Acc:MGI:1289156]
Gm15522	ENSMUSG00000085166	14.3993	5.43932	1.72515	3.15294	0.00161632	0.0218745	NA	Gm15522	predicted gene 15522 [Source:MGI Symbol;Acc:MGI:3782969]
Stxbp4	ENSMUSG00000020546	53.6031	1.97765	0.62734	3.15244	0.00161911	0.0218934	20913	Stxbp4	syntaxin binding protein 4 [Source:MGI Symbol;Acc:MGI:1342296]
Brca1	ENSMUSG00000017146	28.4823	3.46609	1.10041	3.14982	0.00163373	0.0220527	12189	Brca1	breast cancer 1, early onset [Source:MGI Symbol;Acc:MGI:104537]
Dnmt3aos	ENSMUSG00000073242	2.1783	6.2311	1.97866	3.14915	0.00163744	0.0220527	NA	Dnmt3aos	DNA methyltransferase 3A, opposite strand [Source:MGI Symbol;Acc:MGI:3641689]
Trim34b	ENSMUSG00000090215	24.3606	3.45479	1.09697	3.1494	0.00163606	0.0220527	434218	Trim34b	tripartite motif-containing 34B [Source:MGI Symbol;Acc:MGI:4821264]
Gm26691	ENSMUSG00000097911	6.029	4.76761	1.5136	3.14984	0.00163357	0.0220527	NA	Gm26691	predicted gene, 26691 [Source:MGI Symbol;Acc:MGI:5477185]
Mir703	ENSMUSG00000105814	20.3811	-1.52448	0.484104	-3.14907	0.00163789	0.0220527	NA	Mir703	microRNA 703 [Source:MGI Symbol;Acc:MGI:3629657]
Bmpr1b	ENSMUSG00000052430	2.37283	4.94322	1.57031	3.14794	0.00164427	0.0221198	12167	Bmpr1b	bone morphogenetic protein receptor, type 1B [Source:MGI Symbol;Acc:MGI:107191]
Gm16144	ENSMUSG00000086399	6.37855	-4.20785	1.33697	-3.1473	0.00164787	0.0221492	NA	Gm16144	predicted gene 16144 [Source:MGI Symbol;Acc:MGI:3801782]
Mlst8	ENSMUSG00000024142	11.3084	-3.44008	1.09317	-3.14689	0.00165017	0.0221612	56716	Mlst8	MTOR associated protein, LST8 homolog (S. cerevisiae) [Source:MGI Symbol;Acc:MGI:1929514]
Sis	ENSMUSG00000027790	7.21435	2.69218	0.855891	3.14547	0.00165818	0.0222499	69983	Sis	sucrase isomaltase (alpha-glucosidase) [Source:MGI Symbol;Acc:MGI:1917233]
Apc2	ENSMUSG00000020135	5.25736	2.71661	0.863819	3.14489	0.0016615	0.0222704	23805	Apc2	APC regulator of WNT signaling pathway 2 [Source:MGI Symbol;Acc:MGI:1346052]
Mtcl1	ENSMUSG00000052105	12.1577	2.4005	0.763345	3.14471	0.00166254	0.0222704	68617	Mtcl1	microtubule crosslinking factor 1 [Source:MGI Symbol;Acc:MGI:1915867]
Ddo	ENSMUSG00000063428	2.79016	3.62649	1.15339	3.14421	0.00166535	0.0222892	70503	Ddo	D-aspartate oxidase [Source:MGI Symbol;Acc:MGI:1925528]
Vwa3a	ENSMUSG00000030889	3.18104	4.36453	1.38849	3.14337	0.00167014	0.0223342	233813	Vwa3a	von Willebrand factor A domain containing 3A [Source:MGI Symbol;Acc:MGI:3041229]
Prc1	ENSMUSG00000038943	18.5202	-4.07645	1.29696	-3.14307	0.00167184	0.022338	233406	Prc1	protein regulator of cytokinesis 1 [Source:MGI Symbol;Acc:MGI:1858961]
Flnc	ENSMUSG00000068699	8.3435	3.70606	1.17943	3.14226	0.0016765	0.0223812	68794	Flnc	filamin C, gamma [Source:MGI Symbol;Acc:MGI:95557]
Fyb	ENSMUSG00000022148	110.075	-1.43625	0.457319	-3.1406	0.00168604	0.0224896	23880	Fyb	FYN binding protein [Source:MGI Symbol;Acc:MGI:1346327]
Dchs1	ENSMUSG00000036862	2.2126	3.96803	1.26381	3.13974	0.00169099	0.0225174	233651	Dchs1	dachsous cadherin related 1 [Source:MGI Symbol;Acc:MGI:2685011]
Zfp953	ENSMUSG00000098905	8.36534	-5.91855	1.88501	-3.13979	0.00169067	0.0225174	629016	Zfp953	zinc finger protein 953 [Source:MGI Symbol;Acc:MGI:3612873]
Vmn1r218	ENSMUSG00000115020	7.02188	3.64701	1.16225	3.13787	0.00170179	0.0226422	171256	Vmn1r218	vomeronasal 1 receptor 218 [Source:MGI Symbol;Acc:MGI:2159691]
Supt7l	ENSMUSG00000053134	30.9295	-2.05154	0.65393	-3.13724	0.00170544	0.0226716	72195	Supt7l	SPT7-like, STAGA complex gamma subunit [Source:MGI Symbol;Acc:MGI:1919445]
Mtss1	ENSMUSG00000022353	59.814	2.32252	0.740444	3.13666	0.00170885	0.0226978	211401	Mtss1	MTSS I-BAR domain containing 1 [Source:MGI Symbol;Acc:MGI:2384818]
Fgfr2	ENSMUSG00000030849	2.42947	3.64195	1.16125	3.13623	0.00171136	0.0227018	14183	Fgfr2	fibroblast growth factor receptor 2 [Source:MGI Symbol;Acc:MGI:95523]
Fau-ps2	ENSMUSG00000082658	6.38304	3.9433	1.25738	3.13611	0.00171204	0.0227018	NA	Fau-ps2	Finkel-Biskis-Reilly murine sarcoma virus (FBR-MuSV) ubiquitously expressed (fox derived), pseudogene 2 [Source:MGI Symbol;Acc:MGI:103018]
Qpctl	ENSMUSG00000030407	31.033	-3.65251	1.16513	-3.13485	0.00171941	0.0227804	67369	Qpctl	glutaminyl-peptide cyclotransferase-like [Source:MGI Symbol;Acc:MGI:1914619]
Prickle2	ENSMUSG00000030020	9.84803	3.2751	1.04517	3.13356	0.00172697	0.0228422	243548	Prickle2	prickle planar cell polarity protein 2 [Source:MGI Symbol;Acc:MGI:1925144]
Gm28578	ENSMUSG00000100417	2.75437	3.71218	1.18461	3.13369	0.00172626	0.0228422	NA	Gm28578	predicted gene 28578 [Source:MGI Symbol;Acc:MGI:5579284]
Gucy2d	ENSMUSG00000074003	1.91876	4.95443	1.58215	3.13146	0.00173942	0.0229874	14918	Gucy2d	guanylate cyclase 2d [Source:MGI Symbol;Acc:MGI:106030]
Mrps28	ENSMUSG00000040269	7.01125	-4.32814	1.38231	-3.13109	0.00174156	0.0229965	66230	Mrps28	mitochondrial ribosomal protein S28 [Source:MGI Symbol;Acc:MGI:1913480]
Gm29724	ENSMUSG00000111673	1.73385	5.35394	1.71018	3.13063	0.00174433	0.0230137	NA	Gm29724	predicted gene, 29724 [Source:MGI Symbol;Acc:MGI:5588883]
Brsk1	ENSMUSG00000035390	1.56123	6.15402	1.96623	3.12986	0.00174891	0.0230356	381979	Brsk1	BR serine/threonine kinase 1 [Source:MGI Symbol;Acc:MGI:2685946]
Gm7609	ENSMUSG00000079457	24.0468	2.58543	0.826012	3.13002	0.00174797	0.0230356	665378	Gm7609	predicted pseudogene 7609 [Source:MGI Symbol;Acc:MGI:3644536]
Aqp4	ENSMUSG00000024411	22.1026	4.05735	1.29663	3.12915	0.00175312	0.0230525	11829	Aqp4	aquaporin 4 [Source:MGI Symbol;Acc:MGI:107387]
Tmem209	ENSMUSG00000029782	151.325	2.60348	0.831992	3.12921	0.00175277	0.0230525	72649	Tmem209	transmembrane protein 209 [Source:MGI Symbol;Acc:MGI:1919899]
Ttc34	ENSMUSG00000046637	3.60453	4.19917	1.34278	3.12721	0.00176472	0.0231857	242800	Ttc34	tetratricopeptide repeat domain 34 [Source:MGI Symbol;Acc:MGI:2445205]
Dscam	ENSMUSG00000050272	6.76898	3.98691	1.27504	3.12689	0.00176666	0.0231918	13508	Dscam	DS cell adhesion molecule [Source:MGI Symbol;Acc:MGI:1196281]
Oxld1	ENSMUSG00000039670	6.39744	-4.45175	1.42386	-3.12653	0.0017688	0.0232006	66431	Oxld1	oxidoreductase like domain containing 1 [Source:MGI Symbol;Acc:MGI:1913681]
Hecw1	ENSMUSG00000021301	9.62779	4.11442	1.31636	3.12559	0.00177447	0.0232363	94253	Hecw1	HECT, C2 and WW domain containing E3 ubiquitin protein ligase 1 [Source:MGI Symbol;Acc:MGI:2444115]
Gm37706	ENSMUSG00000103646	3.84533	3.08464	0.986875	3.12567	0.00177403	0.0232363	NA	Gm37706	predicted gene, 37706 [Source:MGI Symbol;Acc:MGI:5610934]
Dcakd	ENSMUSG00000020935	20.8902	-3.67433	1.17569	-3.12526	0.00177646	0.023243	68087	Dcakd	dephospho-CoA kinase domain containing [Source:MGI Symbol;Acc:MGI:1915337]
Sim1	ENSMUSG00000019913	2.12023	3.9709	1.27071	3.12495	0.00177835	0.0232484	20464	Sim1	single-minded family bHLH transcription factor 1 [Source:MGI Symbol;Acc:MGI:98306]
B4galnt4	ENSMUSG00000055629	26.9933	-3.0514	0.976699	-3.1242	0.00178291	0.0232887	330671	B4galnt4	beta-1,4-N-acetyl-galactosaminyl transferase 4 [Source:MGI Symbol;Acc:MGI:2652891]
Ablim2	ENSMUSG00000029095	35.6404	-1.7585	0.562971	-3.12361	0.00178648	0.023316	231148	Ablim2	actin-binding LIM protein 2 [Source:MGI Symbol;Acc:MGI:2385758]
A930038B10Rik	ENSMUSG00000097310	8.87258	4.70925	1.50822	3.12239	0.0017939	0.0233934	NA	A930038B10Rik	RIKEN cDNA A930038B10 gene [Source:MGI Symbol;Acc:MGI:2443813]
Piwil4	ENSMUSG00000036912	5.38517	5.44249	1.74341	3.12175	0.00179781	0.023425	330890	Piwil4	piwi-like RNA-mediated gene silencing 4 [Source:MGI Symbol;Acc:MGI:3041167]
Celsr2	ENSMUSG00000068740	12.1642	3.48721	1.11724	3.12126	0.00180079	0.0234446	53883	Celsr2	cadherin, EGF LAG seven-pass G-type receptor 2 [Source:MGI Symbol;Acc:MGI:1858235]
Cenpv	ENSMUSG00000018509	12.7197	-4.25837	1.36477	-3.12021	0.00180722	0.02345	73139	Cenpv	centromere protein V [Source:MGI Symbol;Acc:MGI:1920389]
Ipo5	ENSMUSG00000030662	48.1739	-2.66839	0.85526	-3.11998	0.00180865	0.02345	70572	Ipo5	importin 5 [Source:MGI Symbol;Acc:MGI:1917822]
Egln1	ENSMUSG00000031987	39.4257	-2.07743	0.665819	-3.12011	0.00180786	0.02345	112405	Egln1	egl-9 family hypoxia-inducible factor 1 [Source:MGI Symbol;Acc:MGI:1932286]
Yod1	ENSMUSG00000046404	441.13	2.30056	0.737242	3.1205	0.00180543	0.02345	226418	Yod1	YOD1 deubiquitinase [Source:MGI Symbol;Acc:MGI:2442596]
Gm49839	ENSMUSG00000117294	19.1967	4.27278	1.36938	3.12023	0.00180708	0.02345	NA	Gm49839	predicted gene, 49839 [Source:MGI Symbol;Acc:MGI:6270508]
Man2a2	ENSMUSG00000038886	70.4969	-1.57418	0.504602	-3.11965	0.00181064	0.0234565	140481	Man2a2	mannosidase 2, alpha 2 [Source:MGI Symbol;Acc:MGI:2150656]
Rcor2	ENSMUSG00000024968	4.44271	2.98867	0.95869	3.11746	0.00182419	0.0235539	104383	Rcor2	REST corepressor 2 [Source:MGI Symbol;Acc:MGI:1859854]
Cpeb1	ENSMUSG00000025586	19.8698	3.10649	0.996286	3.11807	0.00182038	0.0235539	12877	Cpeb1	cytoplasmic polyadenylation element binding protein 1 [Source:MGI Symbol;Acc:MGI:108442]
Nacc2	ENSMUSG00000026932	7.71353	3.21965	1.03269	3.11773	0.00182247	0.0235539	67991	Nacc2	nucleus accumbens associated 2, BEN and BTB (POZ) domain containing [Source:MGI Symbol;Acc:MGI:1915241]
C130071C03Rik	ENSMUSG00000050334	1.69851	4.77679	1.53216	3.11768	0.00182281	0.0235539	NA	C130071C03Rik	RIKEN cDNA C130071C03 gene [Source:MGI Symbol;Acc:MGI:2443574]
Vmn2r124	ENSMUSG00000094396	2.19882	3.7037	1.18814	3.11722	0.00182564	0.0235539	637021	Vmn2r124	vomeronasal 2, receptor 124 [Source:MGI Symbol;Acc:MGI:3761531]
Gm36041	ENSMUSG00000112774	4.53688	6.05198	1.94232	3.11585	0.00183413	0.0236441	NA	Gm36041	predicted gene, 36041 [Source:MGI Symbol;Acc:MGI:5595200]
Rbm6	ENSMUSG00000032582	174.397	1.56271	0.50178	3.11434	0.00184358	0.0237464	19654	Rbm6	RNA binding motif protein 6 [Source:MGI Symbol;Acc:MGI:1338037]
Elavl2	ENSMUSG00000008489	6.76831	3.01807	0.969428	3.11324	0.00185043	0.0238152	15569	Elavl2	ELAV like RNA binding protein 1 [Source:MGI Symbol;Acc:MGI:1100887]
Mecom	ENSMUSG00000027684	2.52638	3.47564	1.1166	3.11269	0.00185388	0.0238305	14013	Mecom	MDS1 and EVI1 complex locus [Source:MGI Symbol;Acc:MGI:95457]
Pitpnm2os1	ENSMUSG00000090220	18.719	4.8743	1.566	3.11257	0.00185465	0.0238305	NA	Pitpnm2os1	phosphatidylinositol transfer protein, membrane-associated 2, opposite strand 1 [Source:MGI Symbol;Acc:MGI:1923177]
Rai14	ENSMUSG00000022246	30.0872	3.58331	1.15189	3.11082	0.00186571	0.0239336	75646	Rai14	retinoic acid induced 14 [Source:MGI Symbol;Acc:MGI:1922896]
Cisd1	ENSMUSG00000037710	9.16217	-2.46595	0.792658	-3.11099	0.0018646	0.0239336	52637	Cisd1	CDGSH iron sulfur domain 1 [Source:MGI Symbol;Acc:MGI:1261855]
Adra2a	ENSMUSG00000033717	1.9559	4.64154	1.49254	3.10982	0.00187201	0.0239949	11551	Adra2a	adrenergic receptor, alpha 2a [Source:MGI Symbol;Acc:MGI:87934]
Luzp2	ENSMUSG00000063297	40.3075	6.88795	2.21577	3.10861	0.0018797	0.0240706	233271	Luzp2	leucine zipper protein 2 [Source:MGI Symbol;Acc:MGI:1889615]
Snhg17	ENSMUSG00000085385	29.7023	-2.08756	0.671585	-3.10841	0.00188097	0.0240706	NA	Snhg17	small nucleolar RNA host gene 17 [Source:MGI Symbol;Acc:MGI:1915358]
Ell2	ENSMUSG00000001542	20.6033	-3.32906	1.07112	-3.10803	0.0018834	0.0240821	192657	Ell2	elongation factor RNA polymerase II 2 [Source:MGI Symbol;Acc:MGI:2183438]
Pard3	ENSMUSG00000025812	4.91918	3.57792	1.15145	3.10731	0.00188797	0.0241209	93742	Pard3	par-3 family cell polarity regulator [Source:MGI Symbol;Acc:MGI:2135608]
Nrxn1	ENSMUSG00000024109	3.49521	3.02741	0.974618	3.10625	0.00189478	0.0241884	18189	Nrxn1	neurexin I [Source:MGI Symbol;Acc:MGI:1096391]
Fam222b	ENSMUSG00000037750	39.299	1.87944	0.605384	3.10455	0.00190571	0.0243083	216971	Fam222b	family with sequence similarity 222, member B [Source:MGI Symbol;Acc:MGI:2384939]
Icos	ENSMUSG00000026009	49.3115	-4.47684	1.44224	-3.1041	0.0019086	0.0243254	54167	Icos	inducible T cell co-stimulator [Source:MGI Symbol;Acc:MGI:1858745]
Adam18	ENSMUSG00000031552	129.703	3.05568	0.984722	3.10309	0.00191512	0.0243494	13524	Adam18	a disintegrin and metallopeptidase domain 18 [Source:MGI Symbol;Acc:MGI:105986]
Tmprss9	ENSMUSG00000059406	2.12276	4.84312	1.56071	3.10315	0.00191469	0.0243494	432478	Tmprss9	transmembrane protease, serine 9 [Source:MGI Symbol;Acc:MGI:3612246]
Gm19656	ENSMUSG00000109149	13.3463	2.7283	0.879215	3.10311	0.00191496	0.0243494	NA	Gm19656	predicted gene, 19656 [Source:MGI Symbol;Acc:MGI:5011841]
Mef2c	ENSMUSG00000005583	4.16129	3.62206	1.16795	3.10122	0.00192723	0.0244836	17260	Mef2c	myocyte enhancer factor 2C [Source:MGI Symbol;Acc:MGI:99458]
Gm14230	ENSMUSG00000087179	2.19189	7.23978	2.33512	3.10039	0.00193265	0.0245206	NA	Gm14230	predicted gene 14230 [Source:MGI Symbol;Acc:MGI:3652157]
Gm38352	ENSMUSG00000102459	2.54687	7.81032	2.51921	3.1003	0.00193325	0.0245206	NA	Gm38352	predicted gene, 38352 [Source:MGI Symbol;Acc:MGI:5611580]
Lama1	ENSMUSG00000032796	3.68626	3.01355	0.972352	3.09924	0.00194019	0.0245888	16772	Lama1	laminin, alpha 1 [Source:MGI Symbol;Acc:MGI:99892]
Fas	ENSMUSG00000024778	8.55114	-4.84998	1.56537	-3.09829	0.00194641	0.0246478	14102	Fas	Fas (TNF receptor superfamily member 6) [Source:MGI Symbol;Acc:MGI:95484]
9630014M24Rik	ENSMUSG00000118257	2.76034	4.75445	1.53542	3.09653	0.00195803	0.0247749	NA	9630014M24Rik	RIKEN cDNA 9630014M24 gene [Source:MGI Symbol;Acc:MGI:3588234]
Grin2b	ENSMUSG00000030209	3.59269	3.34706	1.08166	3.09439	0.0019722	0.0249342	14812	Grin2b	glutamate receptor, ionotropic, NMDA2B (epsilon 2) [Source:MGI Symbol;Acc:MGI:95821]
Sos1	ENSMUSG00000024241	71.7213	-2.29112	0.740601	-3.0936	0.00197745	0.0249406	20662	Sos1	SOS Ras/Rac guanine nucleotide exchange factor 1 [Source:MGI Symbol;Acc:MGI:98354]
Gm11228	ENSMUSG00000084937	4.39767	4.84522	1.56598	3.09405	0.00197444	0.0249406	NA	Gm11228	predicted gene 11228 [Source:MGI Symbol;Acc:MGI:3651435]
Gm49300	ENSMUSG00000115406	1.73373	6.42942	2.07815	3.09381	0.00197603	0.0249406	NA	Gm49300	predicted gene, 49300 [Source:MGI Symbol;Acc:MGI:6118795]
Riok2	ENSMUSG00000116564	16.3903	-4.32101	1.39705	-3.09296	0.00198169	0.0249741	67045	Riok2	RIO kinase 2 [Source:MGI Symbol;Acc:MGI:1914295]
Gm12198	ENSMUSG00000085564	4.40412	5.54485	1.79291	3.09266	0.00198371	0.0249795	NA	Gm12198	predicted gene 12198 [Source:MGI Symbol;Acc:MGI:3650407]
Dnah17	ENSMUSG00000033987	17.3436	3.16405	1.02348	3.09146	0.00199177	0.0250609	69926	Dnah17	dynein, axonemal, heavy chain 17 [Source:MGI Symbol;Acc:MGI:1917176]
Pgr15l	ENSMUSG00000031212	7.70636	3.33475	1.07956	3.08898	0.00200847	0.0252394	245526	Pgr15l	G protein-coupled receptor 15-like [Source:MGI Symbol;Acc:MGI:2676330]
Gm49195	ENSMUSG00000115005	9.62216	-4.6387	1.50174	-3.08888	0.00200916	0.0252394	NA	Gm49195	predicted gene, 49195 [Source:MGI Symbol;Acc:MGI:6118639]
Adgre5	ENSMUSG00000002885	45.0902	1.86491	0.604125	3.08696	0.00202216	0.0253406	26364	Adgre5	adhesion G protein-coupled receptor E5 [Source:MGI Symbol;Acc:MGI:1347095]
Arfgef3	ENSMUSG00000019852	19.742	-2.75634	0.892904	-3.08693	0.00202233	0.0253406	215821	Arfgef3	ARFGEF family member 3 [Source:MGI Symbol;Acc:MGI:106387]
Rtp1	ENSMUSG00000033383	4.82128	4.42601	1.43388	3.08674	0.00202364	0.0253406	239766	Rtp1	receptor transporter protein 1 [Source:MGI Symbol;Acc:MGI:2685450]
Olfr60	ENSMUSG00000060112	1.75593	5.85285	1.89573	3.08739	0.00201926	0.0253406	18361	Olfr60	olfactory receptor 60 [Source:MGI Symbol;Acc:MGI:1333881]
Gm10125	ENSMUSG00000063087	14.2306	2.83639	0.919152	3.08587	0.00202955	0.0253944	NA	Gm10125	predicted gene 10125 [Source:MGI Symbol;Acc:MGI:3642044]
Ntrk3	ENSMUSG00000059146	14.7707	1.96072	0.63563	3.08469	0.00203764	0.0254551	18213	Ntrk3	neurotrophic tyrosine kinase, receptor, type 3 [Source:MGI Symbol;Acc:MGI:97385]
Gm42939	ENSMUSG00000104639	8.59907	3.07268	0.996085	3.08476	0.00203718	0.0254551	NA	Gm42939	predicted gene 42939 [Source:MGI Symbol;Acc:MGI:5663076]
Lgals1	ENSMUSG00000068220	165.457	1.29319	0.419318	3.08404	0.00204209	0.0254906	16852	Lgals1	lectin, galactose binding, soluble 1 [Source:MGI Symbol;Acc:MGI:96777]
Hdgfl2	ENSMUSG00000002833	78.4717	-1.27153	0.41236	-3.08355	0.00204545	0.025511	15193	Hdgfl2	HDGF like 2 [Source:MGI Symbol;Acc:MGI:1194492]
H2-Aa	ENSMUSG00000036594	15.1448	-3.59736	1.16671	-3.08333	0.00204697	0.025511	14960	H2-Aa	histocompatibility 2, class II antigen A, alpha [Source:MGI Symbol;Acc:MGI:95895]
Scyl3	ENSMUSG00000026584	17.992	-2.7613	0.896093	-3.08149	0.00205968	0.0256087	240880	Scyl3	SCY1-like 3 (S. cerevisiae) [Source:MGI Symbol;Acc:MGI:1921385]
Kdm4a	ENSMUSG00000033326	43.0097	-2.01942	0.65531	-3.08163	0.0020587	0.0256087	230674	Kdm4a	lysine (K)-specific demethylase 4A [Source:MGI Symbol;Acc:MGI:2446210]
Plekha6	ENSMUSG00000041757	3.11324	3.67546	1.19262	3.08185	0.00205718	0.0256087	240753	Plekha6	pleckstrin homology domain containing, family A member 6 [Source:MGI Symbol;Acc:MGI:2388662]
Lama5	ENSMUSG00000015647	5.78772	3.40815	1.10623	3.08086	0.00206406	0.0256429	16776	Lama5	laminin, alpha 5 [Source:MGI Symbol;Acc:MGI:105382]
Ssx2ip	ENSMUSG00000036825	8.70248	-5.29818	1.71993	-3.08046	0.00206681	0.0256568	99167	Ssx2ip	synovial sarcoma, X 2 interacting protein [Source:MGI Symbol;Acc:MGI:2139150]
Nrg1	ENSMUSG00000062991	7.96304	3.24915	1.05488	3.08011	0.00206924	0.0256668	211323	Nrg1	neuregulin 1 [Source:MGI Symbol;Acc:MGI:96083]
Dnah12	ENSMUSG00000021879	6.20848	5.00367	1.62481	3.07954	0.00207317	0.0256751	110083	Dnah12	dynein, axonemal, heavy chain 12 [Source:MGI Symbol;Acc:MGI:107720]
Iglv1	ENSMUSG00000076934	5.6947	-5.03424	1.63462	-3.07976	0.0020717	0.0256751	NA	Iglv1	immunoglobulin lambda variable 1 [Source:MGI Symbol;Acc:MGI:96530]
Myof	ENSMUSG00000048612	7.71111	4.33197	1.40779	3.07715	0.00208989	0.0258618	226101	Myof	myoferlin [Source:MGI Symbol;Acc:MGI:1919192]
Esrrg	ENSMUSG00000026610	4.29426	5.27116	1.71342	3.07639	0.00209522	0.0259074	26381	Esrrg	estrogen-related receptor gamma [Source:MGI Symbol;Acc:MGI:1347056]
Rnf144b	ENSMUSG00000038068	4.92369	5.28753	1.71946	3.0751	0.00210432	0.0259995	218215	Rnf144b	ring finger protein 144B [Source:MGI Symbol;Acc:MGI:2384986]
Gm44104	ENSMUSG00000107583	1.93704	5.79732	1.88587	3.07409	0.00211149	0.0260676	NA	Gm44104	predicted gene, 44104 [Source:MGI Symbol;Acc:MGI:5690496]
Twnk	ENSMUSG00000025209	18.6501	-2.65519	0.864211	-3.07238	0.00212356	0.0261958	226153	Twnk	twinkle mtDNA helicase [Source:MGI Symbol;Acc:MGI:2137410]
Klrg1	ENSMUSG00000030114	14.7482	4.30618	1.40168	3.07215	0.0021252	0.0261958	50928	Klrg1	killer cell lectin-like receptor subfamily G, member 1 [Source:MGI Symbol;Acc:MGI:1355294]
Tram1l1	ENSMUSG00000044528	2.21626	3.59301	1.16974	3.07165	0.00212881	0.0262199	229801	Tram1l1	translocation associated membrane protein 1-like 1 [Source:MGI Symbol;Acc:MGI:2443503]
Padi4	ENSMUSG00000025330	6.40783	4.69554	1.52916	3.07068	0.00213575	0.0262847	18602	Padi4	peptidyl arginine deiminase, type IV [Source:MGI Symbol;Acc:MGI:1338898]
Pde1c	ENSMUSG00000004347	6.25509	2.75912	0.898765	3.0699	0.00214133	0.0263328	18575	Pde1c	phosphodiesterase 1C [Source:MGI Symbol;Acc:MGI:108413]
Dgcr6	ENSMUSG00000003531	33.0336	-2.44014	0.794999	-3.06936	0.00214515	0.0263592	13353	Dgcr6	DiGeorge syndrome critical region gene 6 [Source:MGI Symbol;Acc:MGI:1202877]
Slfn9	ENSMUSG00000069793	9.15664	3.78887	1.23485	3.0683	0.00215283	0.026433	237886	Slfn9	schlafen 9 [Source:MGI Symbol;Acc:MGI:2445121]
Igsf9	ENSMUSG00000037995	2.30201	5.13423	1.67397	3.06709	0.00216151	0.0265189	93842	Igsf9	immunoglobulin superfamily, member 9 [Source:MGI Symbol;Acc:MGI:2135283]
4932415D10Rik	ENSMUSG00000044581	5.07643	3.99299	1.302	3.06682	0.00216349	0.0265225	102635990	4932415D10Rik	RIKEN cDNA 4932415D10 gene [Source:MGI Symbol;Acc:MGI:3045298]
Rbfox2	ENSMUSG00000033565	10.7142	3.46067	1.12852	3.06656	0.00216537	0.0265249	93686	Rbfox2	RNA binding protein, fox-1 homolog (C. elegans) 2 [Source:MGI Symbol;Acc:MGI:1933973]
Nr2f2	ENSMUSG00000030551	5.7864	3.13279	1.02173	3.06616	0.00216829	0.0265401	11819	Nr2f2	nuclear receptor subfamily 2, group F, member 2 [Source:MGI Symbol;Acc:MGI:1352452]
C530043K16Rik	ENSMUSG00000106706	3.80228	3.71736	1.21279	3.06514	0.00217565	0.0266095	NA	C530043K16Rik	RIKEN cDNA C530043K16 gene [Source:MGI Symbol;Acc:MGI:2444587]
Ankef1	ENSMUSG00000074771	9.19628	5.15239	1.68153	3.06411	0.00218317	0.0266807	319196	Ankef1	ankyrin repeat and EF-hand domain containing 1 [Source:MGI Symbol;Acc:MGI:2441685]
Lctl	ENSMUSG00000032401	1.68942	5.00617	1.63425	3.06328	0.00218923	0.0267194	235435	Lctl	lactase-like [Source:MGI Symbol;Acc:MGI:2183549]
Rflna	ENSMUSG00000037962	2.01933	4.03489	1.31721	3.06321	0.00218973	0.0267194	73121	Rflna	refilin A [Source:MGI Symbol;Acc:MGI:1920371]
Gm19938	ENSMUSG00000102331	2.95091	4.45536	1.45522	3.06165	0.00220123	0.026839	NA	Gm19938	predicted gene, 19938 [Source:MGI Symbol;Acc:MGI:5012123]
BC017158	ENSMUSG00000030780	18.5215	-2.61023	0.852986	-3.06011	0.00221253	0.026935	233913	BC017158	cDNA sequence BC017158 [Source:MGI Symbol;Acc:MGI:2384572]
Rusc2	ENSMUSG00000035969	4.83934	3.92353	1.28211	3.06021	0.00221181	0.026935	100213	Rusc2	RUN and SH3 domain containing 2 [Source:MGI Symbol;Acc:MGI:2140371]
Gm37472	ENSMUSG00000102151	13.6203	4.0695	1.33016	3.0594	0.00221781	0.0269785	NA	Gm37472	predicted gene, 37472 [Source:MGI Symbol;Acc:MGI:5610700]
Prl8a8	ENSMUSG00000021346	2.05631	7.52712	2.46154	3.05789	0.00222898	0.0270725	74188	Prl8a8	prolactin family 8, subfamily a, member 81 [Source:MGI Symbol;Acc:MGI:1921438]
Olfr1191-ps1	ENSMUSG00000081948	2.05115	5.24293	1.71447	3.05805	0.00222783	0.0270725	NA	Olfr1191-ps1	olfactory receptor 1191, pseudogene 1 [Source:MGI Symbol;Acc:MGI:3031025]
Col7a1	ENSMUSG00000025650	7.5537	2.83087	0.925851	3.05758	0.00223131	0.02708	12836	Col7a1	collagen, type VII, alpha 1 [Source:MGI Symbol;Acc:MGI:88462]
Plaur	ENSMUSG00000046223	113.658	3.26326	1.06739	3.05725	0.00223379	0.0270893	18793	Plaur	plasminogen activator, urokinase receptor [Source:MGI Symbol;Acc:MGI:97612]
Vmn1r229	ENSMUSG00000117148	5.2883	3.6853	1.20569	3.05659	0.00223874	0.0271283	171224	Vmn1r229	vomeronasal 1 receptor 229 [Source:MGI Symbol;Acc:MGI:2159615]
A26c2	ENSMUSG00000109344	4.54621	6.16004	2.01611	3.05541	0.00224753	0.0272139	622251	A26c2	ANKRD26-like family C, member 2 [Source:MGI Symbol;Acc:MGI:3644757]
Ppfia2	ENSMUSG00000053825	6.23115	2.93348	0.960467	3.05422	0.00225647	0.0272678	327814	Ppfia2	protein tyrosine phosphatase, receptor type, f polypeptide (PTPRF), interacting protein (liprin), alpha 2 [Source:MGI Symbol;Acc:MGI:2443834]
Las1l	ENSMUSG00000057421	55.9683	-2.3729	0.77695	-3.05413	0.00225717	0.0272678	76130	Las1l	LAS1-like (S. cerevisiae) [Source:MGI Symbol;Acc:MGI:1923380]
4930556M19Rik	ENSMUSG00000096971	4.54383	3.2777	1.07317	3.05421	0.00225653	0.0272678	NA	4930556M19Rik	RIKEN cDNA 4930556M19 gene [Source:MGI Symbol;Acc:MGI:1922509]
Aifm3	ENSMUSG00000022763	2.63221	4.14205	1.35661	3.05324	0.00226387	0.0273277	72168	Aifm3	apoptosis-inducing factor, mitochondrion-associated 3 [Source:MGI Symbol;Acc:MGI:1919418]
Dexi	ENSMUSG00000038055	100.449	-1.79639	0.588462	-3.05268	0.00226807	0.0273575	58239	Dexi	dexamethasone-induced transcript [Source:MGI Symbol;Acc:MGI:1926236]
Chaf1a	ENSMUSG00000002835	9.75978	-3.30577	1.08323	-3.05178	0.00227493	0.0274192	27221	Chaf1a	chromatin assembly factor 1, subunit A (p150) [Source:MGI Symbol;Acc:MGI:1351331]
Plekhg3	ENSMUSG00000052609	68.6667	-1.3914	0.456032	-3.05109	0.00228009	0.0274604	263406	Plekhg3	pleckstrin homology domain containing, family G (with RhoGef domain) member 3 [Source:MGI Symbol;Acc:MGI:2388284]
Abcc2	ENSMUSG00000025194	7.69947	4.74836	1.55671	3.05024	0.00228655	0.0274991	12780	Abcc2	ATP-binding cassette, sub-family C (CFTR/MRP), member 2 [Source:MGI Symbol;Acc:MGI:1352447]
Strbp	ENSMUSG00000026915	317.941	1.82959	0.599825	3.05021	0.00228679	0.0274991	20744	Strbp	spermatid perinuclear RNA binding protein [Source:MGI Symbol;Acc:MGI:104626]
Zdhhc12	ENSMUSG00000015335	7.63528	-2.69748	0.884446	-3.04991	0.00228908	0.0275056	66220	Zdhhc12	zinc finger, DHHC domain containing 12 [Source:MGI Symbol;Acc:MGI:1913470]
Gm24905	ENSMUSG00000088754	11.8923	3.48047	1.14185	3.0481	0.00230294	0.0276511	NA	Gm24905	predicted gene, 24905 [Source:MGI Symbol;Acc:MGI:5454682]
Gm17259	ENSMUSG00000097793	1.43293	5.64496	1.85253	3.04717	0.00231009	0.0277158	NA	Gm17259	predicted gene, 17259 [Source:MGI Symbol;Acc:MGI:4936893]
Dst	ENSMUSG00000026131	19.3397	2.1401	0.702474	3.04652	0.00231505	0.0277541	13518	Dst	dystonin [Source:MGI Symbol;Acc:MGI:104627]
1700025G04Rik	ENSMUSG00000032666	24.8655	-1.79197	0.588294	-3.04604	0.00231879	0.0277738	69399	1700025G04Rik	RIKEN cDNA 1700025G04 gene [Source:MGI Symbol;Acc:MGI:1916649]
Slc39a4	ENSMUSG00000063354	20.4267	-2.72079	0.893277	-3.04585	0.00232022	0.0277738	72027	Slc39a4	solute carrier family 39 (zinc transporter), member 4 [Source:MGI Symbol;Acc:MGI:1919277]
Frmpd1	ENSMUSG00000035615	3.81848	5.52586	1.81461	3.04521	0.00232522	0.0278126	666060	Frmpd1	FERM and PDZ domain containing 1 [Source:MGI Symbol;Acc:MGI:2446274]
Rsad2	ENSMUSG00000020641	24.759	-2.74483	0.901569	-3.04451	0.00233062	0.027856	58185	Rsad2	radical S-adenosyl methionine domain containing 2 [Source:MGI Symbol;Acc:MGI:1929628]
Rps15	ENSMUSG00000063457	1381.28	-0.940841	0.309081	-3.044	0.00233459	0.0278612	20054	Rps15	ribosomal protein S15 [Source:MGI Symbol;Acc:MGI:98117]
Sel1l2	ENSMUSG00000074764	1.36086	6.15677	2.02247	3.04418	0.00233314	0.0278612	228684	Sel1l2	sel-1 suppressor of lin-12-like 2 (C. elegans) [Source:MGI Symbol;Acc:MGI:2684964]
Thoc5	ENSMUSG00000034274	23.4043	-3.68777	1.21206	-3.04258	0.00234562	0.0279382	107829	Thoc5	THO complex 5 [Source:MGI Symbol;Acc:MGI:1351333]
Spsb1	ENSMUSG00000039911	7.05522	-4.32269	1.42073	-3.04259	0.00234555	0.0279382	74646	Spsb1	splA/ryanodine receptor domain and SOCS box containing 1 [Source:MGI Symbol;Acc:MGI:1921896]
Gm29376	ENSMUSG00000101955	3.87016	-4.70151	1.54529	-3.04248	0.00234636	0.0279382	NA	Gm29376	predicted gene 29376 [Source:MGI Symbol;Acc:MGI:5580082]
Snhg14	ENSMUSG00000100826	33.9155	2.53637	0.834648	3.03886	0.00237479	0.0282553	NA	Snhg14	small nucleolar RNA host gene 14 [Source:MGI Symbol;Acc:MGI:1289201]
Dner	ENSMUSG00000036766	14.7179	4.19958	1.38217	3.0384	0.00237842	0.0282558	227325	Dner	delta/notch-like EGF repeat containing [Source:MGI Symbol;Acc:MGI:2152889]
BC035044	ENSMUSG00000090164	17.9839	-4.58137	1.50773	-3.03859	0.00237688	0.0282558	232406	BC035044	cDNA sequence BC035044 [Source:MGI Symbol;Acc:MGI:2448540]
Gm20682	ENSMUSG00000093465	5.10583	3.98997	1.31359	3.03746	0.00238582	0.0283223	NA	Gm20682	predicted gene 20682 [Source:MGI Symbol;Acc:MGI:5313129]
Rplp2	ENSMUSG00000025508	1314.85	-0.865081	0.284848	-3.03699	0.00238955	0.0283454	67186	Rplp2	ribosomal protein, large P2 [Source:MGI Symbol;Acc:MGI:1914436]
Dennd3	ENSMUSG00000036661	88.2055	-1.30706	0.430527	-3.03596	0.00239767	0.0284203	105841	Dennd3	DENN/MADD domain containing 3 [Source:MGI Symbol;Acc:MGI:2146009]
Zfp959	ENSMUSG00000003198	39.8266	3.43182	1.13083	3.03478	0.00240714	0.0284896	224893	Zfp959	zinc finger protein 959 [Source:MGI Symbol;Acc:MGI:2385058]
Zfp775	ENSMUSG00000007216	10.6184	-3.54213	1.16715	-3.03486	0.00240647	0.0284896	243372	Zfp775	zinc finger protein 775 [Source:MGI Symbol;Acc:MGI:2683557]
1810053B23Rik	ENSMUSG00000100277	5.52382	3.55361	1.17107	3.0345	0.00240934	0.0284942	NA	1810053B23Rik	RIKEN cDNA 1810053B23 gene [Source:MGI Symbol;Acc:MGI:1917107]
Kdelr1	ENSMUSG00000002778	42.1235	1.14071	0.376089	3.03308	0.00242071	0.0285471	68137	Kdelr1	KDEL (Lys-Asp-Glu-Leu) endoplasmic reticulum protein retention receptor 1 [Source:MGI Symbol;Acc:MGI:1915387]
Erbb3	ENSMUSG00000018166	13.3605	-3.30445	1.08942	-3.03322	0.00241958	0.0285471	13867	Erbb3	erb-b2 receptor tyrosine kinase 3 [Source:MGI Symbol;Acc:MGI:95411]
Gatb	ENSMUSG00000028085	11.7977	-3.38618	1.11624	-3.03357	0.00241678	0.0285471	229487	Gatb	glutamyl-tRNA(Gln) amidotransferase, subunit B [Source:MGI Symbol;Acc:MGI:2442496]
Gm43162	ENSMUSG00000104724	21.3519	3.00835	0.991862	3.03304	0.00242106	0.0285471	NA	Gm43162	predicted gene 43162 [Source:MGI Symbol;Acc:MGI:5663299]
Mturn	ENSMUSG00000038065	14.4403	-2.94197	0.970141	-3.03252	0.00242523	0.028575	68235	Mturn	maturin, neural progenitor differentiation regulator homolog (Xenopus) [Source:MGI Symbol;Acc:MGI:1915485]
Slc26a5	ENSMUSG00000029015	6.86716	3.94053	1.29954	3.03224	0.00242742	0.0285794	80979	Slc26a5	solute carrier family 26, member 5 [Source:MGI Symbol;Acc:MGI:1933154]
Cotl1	ENSMUSG00000031827	736.796	-1.12322	0.370571	-3.03105	0.00243707	0.0286522	72042	Cotl1	coactosin-like 1 (Dictyostelium) [Source:MGI Symbol;Acc:MGI:1919292]
Cxcl12	ENSMUSG00000061353	9.1365	5.30289	1.74954	3.03103	0.00243725	0.0286522	20315	Cxcl12	chemokine (C-X-C motif) ligand 12 [Source:MGI Symbol;Acc:MGI:103556]
Siglecg	ENSMUSG00000030468	8.62466	4.03572	1.33184	3.03018	0.00244405	0.0287107	243958	Siglecg	sialic acid binding Ig-like lectin G [Source:MGI Symbol;Acc:MGI:2443630]
Cad	ENSMUSG00000013629	70.2415	-0.960917	0.317391	-3.02755	0.00246544	0.0289404	69719	Cad	carbamoyl-phosphate synthetase 2, aspartate transcarbamylase, and dihydroorotase [Source:MGI Symbol;Acc:MGI:1916969]
Gm47601	ENSMUSG00000114496	2.00913	6.97186	2.30379	3.02626	0.00247598	0.0290426	NA	Gm47601	predicted gene, 47601 [Source:MGI Symbol;Acc:MGI:6096654]
Arl6ip4	ENSMUSG00000029404	90.3474	-1.25709	0.41545	-3.02586	0.00247929	0.0290597	65105	Arl6ip4	ADP-ribosylation factor-like 6 interacting protein 4 [Source:MGI Symbol;Acc:MGI:1929500]
Ptger3	ENSMUSG00000040016	5.03098	4.80548	1.58876	3.02467	0.00248905	0.0291362	19218	Ptger3	prostaglandin E receptor 3 (subtype EP3) [Source:MGI Symbol;Acc:MGI:97795]
Snhg11	ENSMUSG00000044349	4.05006	6.32776	2.09209	3.02461	0.00248951	0.0291362	NA	Snhg11	small nucleolar RNA host gene 11 [Source:MGI Symbol;Acc:MGI:2441845]
Lst1	ENSMUSG00000073412	9.01113	-4.80227	1.58832	-3.02349	0.00249879	0.029223	16988	Lst1	leukocyte specific transcript 1 [Source:MGI Symbol;Acc:MGI:1096324]
Gm12399	ENSMUSG00000081919	3.45229	3.52591	1.16667	3.0222	0.00250948	0.0293263	NA	Gm12399	predicted gene 12399 [Source:MGI Symbol;Acc:MGI:3651917]
Chrna4	ENSMUSG00000027577	1.74767	4.34689	1.43875	3.02129	0.002517	0.0293357	11438	Chrna4	cholinergic receptor, nicotinic, alpha polypeptide 4 [Source:MGI Symbol;Acc:MGI:87888]
Rgmb	ENSMUSG00000048027	2.45779	3.86167	1.27828	3.02098	0.00251959	0.0293357	68799	Rgmb	repulsive guidance molecule family member B [Source:MGI Symbol;Acc:MGI:1916049]
Abcd2	ENSMUSG00000055782	5.95929	4.24454	1.40495	3.02112	0.00251839	0.0293357	26874	Abcd2	ATP-binding cassette, sub-family D (ALD), member 2 [Source:MGI Symbol;Acc:MGI:1349467]
Gm21358	ENSMUSG00000103877	2.80445	3.81076	1.26114	3.02169	0.00251367	0.0293357	NA	Gm21358	predicted gene, 21358 [Source:MGI Symbol;Acc:MGI:5434713]
Gm46136	ENSMUSG00000111163	2.22816	4.22187	1.39735	3.02135	0.00251652	0.0293357	NA	Gm46136	predicted gene, 46136 [Source:MGI Symbol;Acc:MGI:5825773]
Tbc1d14	ENSMUSG00000029192	78.2565	-2.68491	0.88894	-3.02035	0.00252484	0.0293378	100855	Tbc1d14	TBC1 domain family, member 14 [Source:MGI Symbol;Acc:MGI:1098708]
Nrip1	ENSMUSG00000048490	230.38	1.6873	0.55863	3.02042	0.0025242	0.0293378	268903	Nrip1	nuclear receptor interacting protein 1 [Source:MGI Symbol;Acc:MGI:1315213]
Ebf1	ENSMUSG00000057098	12.4936	2.17922	0.721528	3.02029	0.00252537	0.0293378	13591	Ebf1	early B cell factor 1 [Source:MGI Symbol;Acc:MGI:95275]
Gm10575	ENSMUSG00000073787	2.87688	3.21198	1.06379	3.01937	0.00253304	0.0294053	NA	Gm10575	predicted gene 10575 [Source:MGI Symbol;Acc:MGI:3708765]
Zfp651	ENSMUSG00000013419	11.67	3.84396	1.27333	3.01883	0.00253753	0.0294248	270210	Zfp651	zinc finger protein 651 [Source:MGI Symbol;Acc:MGI:2670992]
Gm38319	ENSMUSG00000102982	15.7856	-4.17208	1.38207	-3.01872	0.00253846	0.0294248	NA	Gm38319	predicted gene, 38319 [Source:MGI Symbol;Acc:MGI:5611547]
Gja1	ENSMUSG00000050953	10.6921	3.04615	1.00948	3.01755	0.00254828	0.0295169	14609	Gja1	gap junction protein, alpha 1 [Source:MGI Symbol;Acc:MGI:95713]
Jade3	ENSMUSG00000037315	9.11513	-5.12458	1.6986	-3.01694	0.0025534	0.0295546	382207	Jade3	jade family PHD finger 3 [Source:MGI Symbol;Acc:MGI:2148019]
Gm43292	ENSMUSG00000105776	15.9315	3.77542	1.25229	3.0148	0.00257146	0.0297417	NA	Gm43292	predicted gene 43292 [Source:MGI Symbol;Acc:MGI:5663429]
Tspan18	ENSMUSG00000027217	3.49707	3.19331	1.05974	3.01331	0.00258414	0.0298664	241556	Tspan18	tetraspanin 18 [Source:MGI Symbol;Acc:MGI:1917186]
Grm4	ENSMUSG00000063239	2.28643	3.2837	1.09	3.01256	0.00259056	0.0299015	268934	Grm4	glutamate receptor, metabotropic 4 [Source:MGI Symbol;Acc:MGI:1351341]
Gm40999	ENSMUSG00000114038	12.643	3.83723	1.27376	3.01251	0.00259097	0.0299015	NA	Gm40999	predicted gene, 40999 [Source:MGI Symbol;Acc:MGI:5623884]
Ltbp2	ENSMUSG00000002020	2.84261	4.25365	1.4135	3.0093	0.00261853	0.0301687	16997	Ltbp2	latent transforming growth factor beta binding protein 2 [Source:MGI Symbol;Acc:MGI:99502]
Ddx51	ENSMUSG00000029504	10.3435	-3.62449	1.20452	-3.00908	0.00262043	0.0301687	69663	Ddx51	DEAD (Asp-Glu-Ala-Asp) box polypeptide 51 [Source:MGI Symbol;Acc:MGI:1916913]
Col8a1	ENSMUSG00000068196	9.37015	3.93189	1.30674	3.00892	0.00262178	0.0301687	12837	Col8a1	collagen, type VIII, alpha 1 [Source:MGI Symbol;Acc:MGI:88463]
Gm47403	ENSMUSG00000111806	4.53899	3.71462	1.23435	3.00936	0.00261795	0.0301687	NA	Gm47403	predicted gene, 47403 [Source:MGI Symbol;Acc:MGI:6096332]
Katnal2	ENSMUSG00000025420	2.33185	5.60999	1.86473	3.00848	0.0026256	0.0301905	71206	Katnal2	katanin p60 subunit A-like 2 [Source:MGI Symbol;Acc:MGI:1924234]
Gm15266	ENSMUSG00000081306	17.3727	2.67661	0.890096	3.0071	0.00263751	0.0303054	100046078	Gm15266	predicted gene 15266 [Source:MGI Symbol;Acc:MGI:3705867]
Gm42497	ENSMUSG00000104581	14.5017	3.05233	1.01538	3.0061	0.00264626	0.0303838	NA	Gm42497	predicted gene 42497 [Source:MGI Symbol;Acc:MGI:5662634]
4930417O13Rik	ENSMUSG00000108129	4.15577	5.33083	1.77443	3.00424	0.00266244	0.0305473	NA	4930417O13Rik	RIKEN cDNA 4930417O13 gene [Source:MGI Symbol;Acc:MGI:1921120]
Usp27x	ENSMUSG00000046269	6.7217	2.60004	0.866888	2.99928	0.0027062	0.0310268	54651	Usp27x	ubiquitin specific peptidase 27, X chromosome [Source:MGI Symbol;Acc:MGI:1859645]
Olfr1100	ENSMUSG00000070875	6.72276	5.68899	1.89736	2.99838	0.00271422	0.0310961	258587	Olfr1100	olfactory receptor 1100 [Source:MGI Symbol;Acc:MGI:3030934]
Efhb	ENSMUSG00000023931	5.76901	2.67333	0.891696	2.99803	0.0027173	0.0311087	211482	Efhb	EF hand domain family, member B [Source:MGI Symbol;Acc:MGI:3045296]
Pcsk2	ENSMUSG00000027419	10.5385	3.99243	1.33215	2.99697	0.00272674	0.0311941	18549	Pcsk2	proprotein convertase subtilisin/kexin type 2 [Source:MGI Symbol;Acc:MGI:97512]
Myh7	ENSMUSG00000053093	3.0347	4.74342	1.58318	2.99614	0.00273422	0.0312571	140781	Myh7	myosin, heavy polypeptide 7, cardiac muscle, beta [Source:MGI Symbol;Acc:MGI:2155600]
Ms4a4b	ENSMUSG00000056290	172.186	2.87025	0.958183	2.99551	0.00273987	0.0312989	60361	Ms4a4b	membrane-spanning 4-domains, subfamily A, member 4B [Source:MGI Symbol;Acc:MGI:1913083]
Sh3pxd2b	ENSMUSG00000040711	9.63694	3.9813	1.32993	2.99362	0.0027569	0.0314706	268396	Sh3pxd2b	SH3 and PX domains 2B [Source:MGI Symbol;Acc:MGI:2442062]
Slc22a3	ENSMUSG00000023828	21.6428	3.52435	1.17794	2.99195	0.00277198	0.0316198	20519	Slc22a3	solute carrier family 22 (organic cation transporter), member 3 [Source:MGI Symbol;Acc:MGI:1333817]
Mmd	ENSMUSG00000003948	40.2402	-2.98286	0.9979	-2.98914	0.00279766	0.0318897	67468	Mmd	monocyte to macrophage differentiation-associated [Source:MGI Symbol;Acc:MGI:1914718]
Tmem143	ENSMUSG00000002781	25.7847	2.46515	0.82499	2.9881	0.00280719	0.0319752	70209	Tmem143	transmembrane protein 143 [Source:MGI Symbol;Acc:MGI:1917459]
Mynn	ENSMUSG00000037730	60.0114	2.75131	0.921647	2.98521	0.00283381	0.032255	80732	Mynn	myoneurin [Source:MGI Symbol;Acc:MGI:1931415]
Poc1b	ENSMUSG00000019952	10.9255	-2.95457	0.990359	-2.98333	0.0028513	0.0323881	382406	Poc1b	POC1 centriolar protein B [Source:MGI Symbol;Acc:MGI:1918511]
Megf11	ENSMUSG00000036466	6.00278	3.32262	1.11374	2.98329	0.00285166	0.0323881	214058	Megf11	multiple EGF-like-domains 11 [Source:MGI Symbol;Acc:MGI:1920951]
Asna1	ENSMUSG00000052456	19.8042	-2.50908	0.841021	-2.98337	0.00285093	0.0323881	56495	Asna1	arsA arsenite transporter, ATP-binding, homolog 1 (bacterial) [Source:MGI Symbol;Acc:MGI:1928379]
Fstl4	ENSMUSG00000036264	2.04591	4.09782	1.37393	2.98255	0.0028586	0.0324434	320027	Fstl4	follistatin-like 4 [Source:MGI Symbol;Acc:MGI:2443199]
Nsg2	ENSMUSG00000020297	28.7512	-4.08571	1.37021	-2.98181	0.00286547	0.0324981	18197	Nsg2	neuron specific gene family member 2 [Source:MGI Symbol;Acc:MGI:1202070]
Wdr44	ENSMUSG00000036769	61.6098	-2.47796	0.831206	-2.98116	0.00287156	0.0325436	72404	Wdr44	WD repeat domain 44 [Source:MGI Symbol;Acc:MGI:1919654]
Usp33	ENSMUSG00000025437	4.76603	3.94549	1.3239	2.98021	0.00288053	0.0326218	170822	Usp33	ubiquitin specific peptidase 33 [Source:MGI Symbol;Acc:MGI:2159711]
Foxp2	ENSMUSG00000029563	5.7346	3.29706	1.10695	2.9785	0.0028966	0.0327713	114142	Foxp2	forkhead box P2 [Source:MGI Symbol;Acc:MGI:2148705]
Tcaf1	ENSMUSG00000036667	7.7918	3.93304	1.32053	2.97837	0.00289788	0.0327713	77574	Tcaf1	TRPM8 channel-associated factor 1 [Source:MGI Symbol;Acc:MGI:1914665]
Igf1	ENSMUSG00000020053	7.89679	3.3063	1.11029	2.97788	0.00290246	0.0327832	16000	Igf1	insulin-like growth factor 1 [Source:MGI Symbol;Acc:MGI:96432]
Slc2a13	ENSMUSG00000036298	2.19094	4.75353	1.59631	2.97782	0.0029031	0.0327832	239606	Slc2a13	solute carrier family 2 (facilitated glucose transporter), member 13 [Source:MGI Symbol;Acc:MGI:2146030]
Zmpste24	ENSMUSG00000043207	33.0576	-2.82526	0.948946	-2.97726	0.00290835	0.0328189	230709	Zmpste24	zinc metallopeptidase, STE24 [Source:MGI Symbol;Acc:MGI:1890508]
Rprd2	ENSMUSG00000028106	157.338	1.4399	0.483702	2.97682	0.00291252	0.0328189	75137	Rprd2	regulation of nuclear pre-mRNA domain containing 2 [Source:MGI Symbol;Acc:MGI:1922387]
Gm22270	ENSMUSG00000077222	30.0508	1.85873	0.624389	2.97689	0.00291192	0.0328189	NA	Gm22270	predicted gene, 22270 [Source:MGI Symbol;Acc:MGI:5452047]
Shroom3	ENSMUSG00000029381	7.60727	3.15173	1.05906	2.97596	0.00292069	0.0328419	27428	Shroom3	shroom family member 3 [Source:MGI Symbol;Acc:MGI:1351655]
Rfxap	ENSMUSG00000036615	19.0956	-1.9325	0.649346	-2.97608	0.00291962	0.0328419	170767	Rfxap	regulatory factor X-associated protein [Source:MGI Symbol;Acc:MGI:2180854]
1700034P13Rik	ENSMUSG00000097893	1.39382	5.32044	1.78794	2.97573	0.0029229	0.0328419	NA	1700034P13Rik	RIKEN cDNA 1700034P13 gene [Source:MGI Symbol;Acc:MGI:1920581]
Gm50385	ENSMUSG00000118137	2.02393	4.07765	1.37026	2.97582	0.00292207	0.0328419	NA	Gm50385	predicted gene, 50385 [Source:MGI Symbol;Acc:MGI:6303286]
Adamts7	ENSMUSG00000032363	2.8322	3.25327	1.09412	2.97343	0.00294496	0.0330663	108153	Adamts7	a disintegrin-like and metallopeptidase (reprolysin type) with thrombospondin type 1 motif, 7 [Source:MGI Symbol;Acc:MGI:1347346]
Gm960	ENSMUSG00000071691	4.82111	5.41213	1.82037	2.9731	0.00294809	0.0330778	381196	Gm960	predicted gene 960 [Source:MGI Symbol;Acc:MGI:2685806]
Hivep3	ENSMUSG00000028634	34.4864	1.64708	0.554189	2.97205	0.00295814	0.0331198	16656	Hivep3	human immunodeficiency virus type I enhancer binding protein 3 [Source:MGI Symbol;Acc:MGI:106589]
Gm12834	ENSMUSG00000081138	1.72137	7.11524	2.39383	2.97232	0.00295559	0.0331198	NA	Gm12834	predicted gene 12834 [Source:MGI Symbol;Acc:MGI:3649428]
4921527H02Rik	ENSMUSG00000106150	7.90967	3.34452	1.12525	2.97226	0.00295615	0.0331198	NA	4921527H02Rik	RIKEN cDNA 4921527H02 gene [Source:MGI Symbol;Acc:MGI:1918179]
Cftr	ENSMUSG00000041301	1.73098	4.20573	1.4152	2.97182	0.00296039	0.0331214	12638	Cftr	cystic fibrosis transmembrane conductance regulator [Source:MGI Symbol;Acc:MGI:88388]
Sell	ENSMUSG00000026581	320.176	4.60206	1.54955	2.96993	0.00297866	0.033255	20343	Sell	selectin, lymphocyte [Source:MGI Symbol;Acc:MGI:98279]
Smg1	ENSMUSG00000030655	293.567	1.15773	0.389809	2.96999	0.00297811	0.033255	233789	Smg1	SMG1 homolog, phosphatidylinositol 3-kinase-related kinase (C. elegans) [Source:MGI Symbol;Acc:MGI:1919742]
Gm14976	ENSMUSG00000084256	2.03145	4.03295	1.35789	2.97001	0.00297786	0.033255	NA	Gm14976	predicted gene 14976 [Source:MGI Symbol;Acc:MGI:3705719]
Gm50273	ENSMUSG00000117704	25.9161	4.48942	1.51217	2.96886	0.00298905	0.0333474	NA	Gm50273	predicted gene, 50273 [Source:MGI Symbol;Acc:MGI:6303102]
Gm45051	ENSMUSG00000108435	6.95681	-4.25049	1.43338	-2.96536	0.00302327	0.0337053	NA	Gm45051	predicted gene 45051 [Source:MGI Symbol;Acc:MGI:5753627]
Dgkk	ENSMUSG00000062393	8.866	5.1648	1.74206	2.96477	0.00302909	0.0337463	331374	Dgkk	diacylglycerol kinase kappa [Source:MGI Symbol;Acc:MGI:3580254]
Erich3	ENSMUSG00000078161	4.29157	6.37375	2.15002	2.9645	0.00303173	0.0337518	209601	Erich3	glutamate rich 3 [Source:MGI Symbol;Acc:MGI:1919095]
Trarg1	ENSMUSG00000046275	3.89895	-4.44887	1.50097	-2.964	0.00303673	0.033764	237858	Trarg1	trafficking regulator of GLUT4 (SLC2A4) 1 [Source:MGI Symbol;Acc:MGI:3029307]
Tgm7	ENSMUSG00000079103	2.03618	6.83938	2.30752	2.96396	0.00303711	0.033764	640543	Tgm7	transglutaminase 7 [Source:MGI Symbol;Acc:MGI:2151164]
Olfr1307	ENSMUSG00000094747	2.7957	3.41929	1.154	2.963	0.00304655	0.0338451	257956	Olfr1307	olfactory receptor 1307 [Source:MGI Symbol;Acc:MGI:3031141]
Prdm5	ENSMUSG00000029913	3.45365	2.84922	0.962267	2.96094	0.00306697	0.0340479	70779	Prdm5	PR domain containing 5 [Source:MGI Symbol;Acc:MGI:1918029]
Asxl3	ENSMUSG00000045215	7.55389	3.84053	1.29734	2.9603	0.00307338	0.034095	211961	Asxl3	additional sex combs like 3, transcriptional regulator [Source:MGI Symbol;Acc:MGI:2685175]
Trpm5	ENSMUSG00000009246	2.08195	5.20955	1.76055	2.95904	0.00308599	0.0341209	56843	Trpm5	transient receptor potential cation channel, subfamily M, member 5 [Source:MGI Symbol;Acc:MGI:1861718]
Tada2b	ENSMUSG00000029196	4.05982	-4.35578	1.47168	-2.95974	0.00307896	0.0341209	231151	Tada2b	transcriptional adaptor 2B [Source:MGI Symbol;Acc:MGI:3035274]
Gtpbp10	ENSMUSG00000040464	6.1737	-4.11364	1.39013	-2.95918	0.00308456	0.0341209	207704	Gtpbp10	GTP-binding protein 10 (putative) [Source:MGI Symbol;Acc:MGI:2385599]
Svop	ENSMUSG00000042078	2.32074	4.46664	1.50952	2.95898	0.00308654	0.0341209	68666	Svop	SV2 related protein [Source:MGI Symbol;Acc:MGI:1915916]
G630016G05Rik	ENSMUSG00000086308	4.69992	7.72356	2.61006	2.95915	0.00308494	0.0341209	NA	G630016G05Rik	RIKEN cDNA G630016G05 gene [Source:MGI Symbol;Acc:MGI:3603178]
Peli2	ENSMUSG00000021846	4.48926	3.85576	1.30377	2.9574	0.00310242	0.0342635	93834	Peli2	pellino 2 [Source:MGI Symbol;Acc:MGI:1891445]
Wdr3	ENSMUSG00000033285	18.6558	-1.90486	0.644128	-2.95727	0.00310379	0.0342635	269470	Wdr3	WD repeat domain 3 [Source:MGI Symbol;Acc:MGI:2443143]
N6amt1	ENSMUSG00000044442	18.5578	-2.63335	0.890705	-2.95648	0.00311169	0.0342941	67768	N6amt1	N-6 adenine-specific DNA methyltransferase 1 (putative) [Source:MGI Symbol;Acc:MGI:1915018]
Trpm3	ENSMUSG00000052387	29.3375	2.79503	0.945436	2.95634	0.00311309	0.0342941	226025	Trpm3	transient receptor potential cation channel, subfamily M, member 3 [Source:MGI Symbol;Acc:MGI:2443101]
Gm8251	ENSMUSG00000091844	23.6929	3.28831	1.11228	2.95638	0.00311274	0.0342941	NA	Gm8251	predicted gene 8251 [Source:MGI Symbol;Acc:MGI:3647616]
Rab5c	ENSMUSG00000019173	118.266	-1.32148	0.447074	-2.95585	0.00311813	0.0343256	19345	Rab5c	RAB5C, member RAS oncogene family [Source:MGI Symbol;Acc:MGI:105306]
Samd4	ENSMUSG00000021838	7.41688	3.17955	1.07655	2.95348	0.00314217	0.0345233	74480	Samd4	sterile alpha motif domain containing 4 [Source:MGI Symbol;Acc:MGI:1921730]
Polr3f	ENSMUSG00000027427	28.5532	-2.59697	0.879225	-2.95371	0.00313982	0.0345233	70408	Polr3f	polymerase (RNA) III (DNA directed) polypeptide F [Source:MGI Symbol;Acc:MGI:1924086]
Layn	ENSMUSG00000060594	1.49773	6.19193	2.09652	2.95343	0.00314266	0.0345233	244864	Layn	layilin [Source:MGI Symbol;Acc:MGI:2685357]
Smc6	ENSMUSG00000020608	374.74	1.0819	0.366525	2.95179	0.00315943	0.0346591	67241	Smc6	structural maintenance of chromosomes 6 [Source:MGI Symbol;Acc:MGI:1914491]
Mocs1	ENSMUSG00000064120	14.1798	-2.44083	0.826894	-2.95181	0.00315919	0.0346591	56738	Mocs1	molybdenum cofactor synthesis 1 [Source:MGI Symbol;Acc:MGI:1928904]
Ptprb	ENSMUSG00000020154	5.0071	3.3986	1.15209	2.94993	0.00317843	0.0348191	19263	Ptprb	protein tyrosine phosphatase, receptor type, B [Source:MGI Symbol;Acc:MGI:97809]
Sdhaf1	ENSMUSG00000074211	8.3016	-3.74574	1.26968	-2.95015	0.00317623	0.0348191	68332	Sdhaf1	succinate dehydrogenase complex assembly factor 1 [Source:MGI Symbol;Acc:MGI:1915582]
Zmynd19	ENSMUSG00000026974	15.2066	-3.07779	1.04377	-2.94873	0.00319078	0.0349058	67187	Zmynd19	zinc finger, MYND domain containing 19 [Source:MGI Symbol;Acc:MGI:1914437]
Pik3c2g	ENSMUSG00000030228	5.02988	3.67033	1.24466	2.94886	0.00318951	0.0349058	18705	Pik3c2g	phosphatidylinositol-4-phosphate 3-kinase catalytic subunit type 2 gamma [Source:MGI Symbol;Acc:MGI:1203730]
Ncbp1	ENSMUSG00000028330	28.2663	-1.75698	0.5962	-2.94696	0.0032092	0.0350829	433702	Ncbp1	nuclear cap binding protein subunit 1 [Source:MGI Symbol;Acc:MGI:1891840]
Six4	ENSMUSG00000034460	2.31207	3.83775	1.30275	2.94589	0.00322027	0.0351795	20474	Six4	sine oculis-related homeobox 4 [Source:MGI Symbol;Acc:MGI:106034]
Rbsn	ENSMUSG00000014550	47.7063	-2.36787	0.804026	-2.94502	0.00322938	0.0352546	78287	Rbsn	rabenosyn, RAB effector [Source:MGI Symbol;Acc:MGI:1925537]
Dsg2	ENSMUSG00000044393	2.23942	6.10805	2.07464	2.94415	0.00323847	0.0353294	13511	Dsg2	desmoglein 2 [Source:MGI Symbol;Acc:MGI:1196466]
Vsir	ENSMUSG00000020101	334.495	-1.25302	0.425677	-2.9436	0.00324423	0.0353678	74048	Vsir	V-set immunoregulatory receptor [Source:MGI Symbol;Acc:MGI:1921298]
Mxra7	ENSMUSG00000020814	1.89254	4.41415	1.50023	2.94231	0.00325775	0.0354905	67622	Mxra7	matrix-remodelling associated 7 [Source:MGI Symbol;Acc:MGI:1914872]
Rnpepl1	ENSMUSG00000026269	33.2637	1.66791	0.567051	2.94137	0.00326762	0.0355734	108657	Rnpepl1	arginyl aminopeptidase (aminopeptidase B)-like 1 [Source:MGI Symbol;Acc:MGI:1914170]
Col6a1	ENSMUSG00000001119	4.55982	3.96065	1.34704	2.94027	0.00327931	0.035676	12833	Col6a1	collagen, type VI, alpha 1 [Source:MGI Symbol;Acc:MGI:88459]
Tdrkh	ENSMUSG00000041912	4.33031	4.08989	1.39121	2.9398	0.00328421	0.0357048	72634	Tdrkh	tudor and KH domain containing protein [Source:MGI Symbol;Acc:MGI:1919884]
Col14a1	ENSMUSG00000022371	2.26956	4.30333	1.4641	2.93923	0.00329024	0.0357456	12818	Col14a1	collagen, type XIV, alpha 1 [Source:MGI Symbol;Acc:MGI:1341272]
Slc6a11	ENSMUSG00000030307	4.57958	3.71544	1.26464	2.93794	0.00330396	0.0358699	243616	Slc6a11	solute carrier family 6 (neurotransmitter transporter, GABA), member 11 [Source:MGI Symbol;Acc:MGI:95630]
Vmn2r112	ENSMUSG00000094921	7.67491	3.92967	1.33767	2.93771	0.00330651	0.035873	628185	Vmn2r112	vomeronasal 2, receptor 112 [Source:MGI Symbol;Acc:MGI:3644292]
Prom2	ENSMUSG00000027376	4.49198	4.24677	1.44627	2.93636	0.00332084	0.0360036	192212	Prom2	prominin 2 [Source:MGI Symbol;Acc:MGI:2138997]
Sec14l5	ENSMUSG00000091712	6.75772	4.38491	1.49365	2.9357	0.00332795	0.0360558	665119	Sec14l5	SEC14-like lipid binding 5 [Source:MGI Symbol;Acc:MGI:3616084]
Hhex	ENSMUSG00000024986	47.871	-2.72809	0.929379	-2.93539	0.0033313	0.0360673	15242	Hhex	hematopoietically expressed homeobox [Source:MGI Symbol;Acc:MGI:96086]
Gabrb1	ENSMUSG00000029212	3.20157	2.6976	0.919143	2.9349	0.00333651	0.0360741	14400	Gabrb1	gamma-aminobutyric acid (GABA) A receptor, subunit beta 1 [Source:MGI Symbol;Acc:MGI:95619]
Ndufaf6	ENSMUSG00000050323	5.87229	-4.19783	1.43028	-2.93497	0.00333583	0.0360741	76947	Ndufaf6	NADH:ubiquinone oxidoreductase complex assembly factor 6 [Source:MGI Symbol;Acc:MGI:1924197]
Fam162a	ENSMUSG00000003955	19.637	-2.63773	0.899419	-2.9327	0.00336031	0.0360992	70186	Fam162a	family with sequence similarity 162, member A [Source:MGI Symbol;Acc:MGI:1917436]
Fzd3	ENSMUSG00000007989	4.47153	4.27458	1.45747	2.93287	0.00335844	0.0360992	14365	Fzd3	frizzled class receptor 3 [Source:MGI Symbol;Acc:MGI:108476]
Mapt	ENSMUSG00000018411	6.59823	4.51959	1.54099	2.93292	0.00335787	0.0360992	17762	Mapt	microtubule-associated protein tau [Source:MGI Symbol;Acc:MGI:97180]
Cep290	ENSMUSG00000019971	22.4112	1.56793	0.534663	2.93257	0.00336174	0.0360992	216274	Cep290	centrosomal protein 290 [Source:MGI Symbol;Acc:MGI:2384917]
Cyp2b10	ENSMUSG00000030483	1.54869	6.12157	2.08654	2.93383	0.00334807	0.0360992	13088	Cyp2b10	cytochrome P450, family 2, subfamily b, polypeptide 10 [Source:MGI Symbol;Acc:MGI:88598]
Rabgap1	ENSMUSG00000035437	80.6607	-1.55294	0.52925	-2.93423	0.0033438	0.0360992	227800	Rabgap1	RAB GTPase activating protein 1 [Source:MGI Symbol;Acc:MGI:2385139]
Siglech	ENSMUSG00000051504	2.94866	6.20071	2.11349	2.93388	0.00334755	0.0360992	233274	Siglech	sialic acid binding Ig-like lectin H [Source:MGI Symbol;Acc:MGI:2443256]
Memo1	ENSMUSG00000058704	33.8088	-1.6252	0.554134	-2.93287	0.00335845	0.0360992	76890	Memo1	mediator of cell motility 1 [Source:MGI Symbol;Acc:MGI:1924140]
Olfr1116	ENSMUSG00000070855	4.5229	4.11528	1.40306	2.93309	0.00335608	0.0360992	257875	Olfr1116	olfactory receptor 1116 [Source:MGI Symbol;Acc:MGI:3030950]
ENSMUSG00000097971	ENSMUSG00000097971	532.233	0.970774	0.33092	2.93356	0.00335096	0.0360992	NA	ENSMUSG00000097971	NA
Mccc2	ENSMUSG00000021646	13.2654	-2.92058	0.996391	-2.93116	0.00337695	0.0362378	78038	Mccc2	methylcrotonoyl-Coenzyme A carboxylase 2 (beta) [Source:MGI Symbol;Acc:MGI:1925288]
Gm43333	ENSMUSG00000105261	10.033	1.8459	0.630349	2.92839	0.00340727	0.0365383	NA	Gm43333	predicted gene 43333 [Source:MGI Symbol;Acc:MGI:5663470]
C330011M18Rik	ENSMUSG00000056753	5.56479	-3.85512	1.31679	-2.92765	0.00341531	0.036568	NA	C330011M18Rik	RIKEN cDNA C330011M18 gene [Source:MGI Symbol;Acc:MGI:3045248]
Gm8250	ENSMUSG00000080783	3.56344	-5.22416	1.78451	-2.9275	0.003417	0.036568	NA	Gm8250	predicted gene 8250 [Source:MGI Symbol;Acc:MGI:3647615]
4930571N24Rik	ENSMUSG00000086467	2.59747	4.63623	1.58362	2.92762	0.00341571	0.036568	NA	4930571N24Rik	RIKEN cDNA 4930571N24 gene [Source:MGI Symbol;Acc:MGI:1925474]
Rasl11b	ENSMUSG00000049907	4.00422	-4.81201	1.64424	-2.92659	0.00342701	0.0366502	68939	Rasl11b	RAS-like, family 11, member B [Source:MGI Symbol;Acc:MGI:1916189]
Grhl2	ENSMUSG00000022286	1.71352	3.96565	1.35552	2.92557	0.00343829	0.0367299	252973	Grhl2	grainyhead like transcription factor 2 [Source:MGI Symbol;Acc:MGI:2182543]
Stab1	ENSMUSG00000042286	7.74166	3.21429	1.09872	2.92549	0.00343913	0.0367299	192187	Stab1	stabilin 1 [Source:MGI Symbol;Acc:MGI:2178742]
Gm44678	ENSMUSG00000108920	3.02183	6.79545	2.32318	2.92506	0.00344389	0.0367559	NA	Gm44678	predicted gene 44678 [Source:MGI Symbol;Acc:MGI:5753254]
Urgcp	ENSMUSG00000049680	20.0158	-1.97563	0.675564	-2.92442	0.00345097	0.0368065	72046	Urgcp	upregulator of cell proliferation [Source:MGI Symbol;Acc:MGI:1919296]
Tmem41a	ENSMUSG00000022856	10.8256	-3.57264	1.2218	-2.92407	0.00345487	0.0368231	66664	Tmem41a	transmembrane protein 41a [Source:MGI Symbol;Acc:MGI:1913914]
Arhgef28	ENSMUSG00000021662	2.42541	3.54708	1.21333	2.92343	0.00346199	0.0368491	110596	Arhgef28	Rho guanine nucleotide exchange factor (GEF) 28 [Source:MGI Symbol;Acc:MGI:1346016]
Irs1	ENSMUSG00000055980	10.5515	3.37911	1.15586	2.92346	0.00346167	0.0368491	16367	Irs1	insulin receptor substrate 1 [Source:MGI Symbol;Acc:MGI:99454]
Mycn	ENSMUSG00000037169	10.6101	4.74132	1.62229	2.92262	0.00347104	0.0369205	18109	Mycn	v-myc avian myelocytomatosis viral related oncogene, neuroblastoma derived [Source:MGI Symbol;Acc:MGI:97357]
Nefh	ENSMUSG00000020396	16.4728	-3.017	1.03251	-2.922	0.00347792	0.0369687	380684	Nefh	neurofilament, heavy polypeptide [Source:MGI Symbol;Acc:MGI:97309]
AI504432	ENSMUSG00000056145	44.9583	-1.81946	0.62302	-2.92039	0.00349598	0.0371357	NA	AI504432	expressed sequence AI504432 [Source:MGI Symbol;Acc:MGI:2139742]
Uqcr11	ENSMUSG00000020163	79.5349	-1.27163	0.435566	-2.91949	0.00350608	0.0371615	66594	Uqcr11	ubiquinol-cytochrome c reductase, complex III subunit XI [Source:MGI Symbol;Acc:MGI:1913844]
Clip4	ENSMUSG00000024059	3.88956	3.82967	1.31193	2.91912	0.00351021	0.0371615	78785	Clip4	CAP-GLY domain containing linker protein family, member 4 [Source:MGI Symbol;Acc:MGI:1919100]
Gpam	ENSMUSG00000024978	24.7536	-2.78485	0.953978	-2.9192	0.00350927	0.0371615	14732	Gpam	glycerol-3-phosphate acyltransferase, mitochondrial [Source:MGI Symbol;Acc:MGI:109162]
H2-T22	ENSMUSG00000056116	83.7817	1.36062	0.465976	2.91993	0.00350113	0.0371615	15039	H2-T22	histocompatibility 2, T region locus 22 [Source:MGI Symbol;Acc:MGI:95956]
H2-T22-1	ENSMUSG00000056116	83.7817	1.36062	0.465976	2.91993	0.00350113	0.0371615	15051	H2-T22	histocompatibility 2, T region locus 22 [Source:MGI Symbol;Acc:MGI:95956]
Plekhh1	ENSMUSG00000060716	2.62041	3.77172	1.29198	2.91933	0.00350784	0.0371615	211945	Plekhh1	pleckstrin homology domain containing, family H (with MyTH4 domain) member 1 [Source:MGI Symbol;Acc:MGI:2144989]
Slamf8	ENSMUSG00000053318	1.93688	3.7516	1.28527	2.91891	0.00351257	0.0371615	74748	Slamf8	SLAM family member 8 [Source:MGI Symbol;Acc:MGI:1921998]
Josd1	ENSMUSG00000022426	55.3709	-1.77712	0.608973	-2.91822	0.00352036	0.0372189	74158	Josd1	Josephin domain containing 1 [Source:MGI Symbol;Acc:MGI:1921408]
Myh8	ENSMUSG00000055775	4.43993	3.75194	1.28592	2.9177	0.00352625	0.0372313	17885	Myh8	myosin, heavy polypeptide 8, skeletal muscle, perinatal [Source:MGI Symbol;Acc:MGI:1339712]
Skint5	ENSMUSG00000078598	2.49515	3.42119	1.17249	2.91788	0.00352415	0.0372313	242627	Skint5	selection and upkeep of intraepithelial T cells 5 [Source:MGI Symbol;Acc:MGI:3650151]
Gpr137c	ENSMUSG00000049092	2.90582	3.60321	1.23539	2.91667	0.00353789	0.0373291	70713	Gpr137c	G protein-coupled receptor 137C [Source:MGI Symbol;Acc:MGI:1917963]
Rnf150	ENSMUSG00000047747	2.39404	3.29752	1.13093	2.91576	0.00354824	0.0374133	330812	Rnf150	ring finger protein 150 [Source:MGI Symbol;Acc:MGI:2443860]
Olfr1178	ENSMUSG00000056995	4.78914	3.77158	1.29401	2.91466	0.00356077	0.0375203	258203	Olfr1178	olfactory receptor 1178 [Source:MGI Symbol;Acc:MGI:3031012]
Stard13	ENSMUSG00000016128	1.74794	4.67481	1.60416	2.91418	0.0035662	0.0375273	243362	Stard13	StAR-related lipid transfer (START) domain containing 13 [Source:MGI Symbol;Acc:MGI:2385331]
Arhgef17	ENSMUSG00000032875	7.99766	3.29866	1.13192	2.91422	0.00356582	0.0375273	207212	Arhgef17	Rho guanine nucleotide exchange factor (GEF) 17 [Source:MGI Symbol;Acc:MGI:2673002]
Tbc1d32	ENSMUSG00000038122	2.59188	3.80624	1.30727	2.9116	0.00359583	0.0377886	544696	Tbc1d32	TBC1 domain family, member 32 [Source:MGI Symbol;Acc:MGI:2442827]
Gm2238	ENSMUSG00000103138	6.7906	2.94595	1.01179	2.91163	0.00359544	0.0377886	NA	Gm2238	predicted gene 2238 [Source:MGI Symbol;Acc:MGI:3780408]
Rbm34	ENSMUSG00000033931	40.0502	-1.89131	0.649804	-2.91059	0.00360752	0.0378862	52202	Rbm34	RNA binding motif protein 34 [Source:MGI Symbol;Acc:MGI:1098653]
Dnah11	ENSMUSG00000018581	2.98095	3.06254	1.05269	2.90926	0.00362287	0.0379967	13411	Dnah11	dynein, axonemal, heavy chain 11 [Source:MGI Symbol;Acc:MGI:1100864]
9630010A21Rik	ENSMUSG00000103867	26.3717	4.46284	1.53399	2.9093	0.00362244	0.0379967	NA	9630010A21Rik	RIKEN cDNA 9630010A21 gene [Source:MGI Symbol;Acc:MGI:2442787]
Slc30a5	ENSMUSG00000021629	47.8934	-2.69404	0.926288	-2.90842	0.0036326	0.0380734	69048	Slc30a5	solute carrier family 30 (zinc transporter), member 5 [Source:MGI Symbol;Acc:MGI:1916298]
Uckl1os	ENSMUSG00000010492	3.56965	6.34118	2.18116	2.90725	0.00364626	0.0381658	NA	Uckl1os	uridine-cytidine kinase 1-like 1, opposite strand [Source:MGI Symbol;Acc:MGI:3801877]
Plod1	ENSMUSG00000019055	15.3959	-2.15305	0.740574	-2.90727	0.00364595	0.0381658	18822	Plod1	procollagen-lysine, 2-oxoglutarate 5-dioxygenase 1 [Source:MGI Symbol;Acc:MGI:99907]
Cep85	ENSMUSG00000037443	61.1655	-2.1901	0.753514	-2.90652	0.00365475	0.0382293	70012	Cep85	centrosomal protein 85 [Source:MGI Symbol;Acc:MGI:1917262]
Zfp747	ENSMUSG00000054381	11.3951	-3.26979	1.12533	-2.90563	0.00366517	0.0383128	269997	Zfp747	zinc finger protein 747 [Source:MGI Symbol;Acc:MGI:2443581]
Mid1ip1	ENSMUSG00000008035	6.15779	-3.29668	1.1349	-2.90481	0.00367473	0.0383873	68041	Mid1ip1	Mid1 interacting protein 1 (gastrulation specific G12-like (zebrafish)) [Source:MGI Symbol;Acc:MGI:1915291]
Mief2	ENSMUSG00000018599	225.014	-1.37848	0.474664	-2.90411	0.00368303	0.0384485	237781	Mief2	mitochondrial elongation factor 2 [Source:MGI Symbol;Acc:MGI:2144199]
Evi5	ENSMUSG00000011831	4.04343	3.09356	1.06536	2.90377	0.00368695	0.0384529	14020	Evi5	ecotropic viral integration site 5 [Source:MGI Symbol;Acc:MGI:104736]
Pls1	ENSMUSG00000049493	10.309	-4.03175	1.38851	-2.90366	0.00368833	0.0384529	102502	Pls1	plastin 1 (I-isoform) [Source:MGI Symbol;Acc:MGI:104809]
Mboat2	ENSMUSG00000020646	2.0973	3.91175	1.3485	2.90082	0.00372184	0.0385978	67216	Mboat2	membrane bound O-acyltransferase domain containing 2 [Source:MGI Symbol;Acc:MGI:1914466]
Akap11	ENSMUSG00000022016	60.0047	-1.76366	0.607758	-2.90191	0.00370893	0.0385978	219181	Akap11	A kinase (PRKA) anchor protein 11 [Source:MGI Symbol;Acc:MGI:2684060]
Dpysl4	ENSMUSG00000025478	5.04006	4.41802	1.5225	2.90182	0.00371006	0.0385978	26757	Dpysl4	dihydropyrimidinase-like 4 [Source:MGI Symbol;Acc:MGI:1349764]
Itga11	ENSMUSG00000032243	6.31425	2.50395	0.863089	2.90115	0.00371799	0.0385978	319480	Itga11	integrin alpha 11 [Source:MGI Symbol;Acc:MGI:2442114]
Map2k2	ENSMUSG00000035027	145.244	-1.16453	0.401278	-2.90205	0.00370725	0.0385978	26396	Map2k2	mitogen-activated protein kinase kinase 2 [Source:MGI Symbol;Acc:MGI:1346867]
Pnoc	ENSMUSG00000045731	4.29606	5.47967	1.88897	2.90088	0.00372114	0.0385978	18155	Pnoc	prepronociceptin [Source:MGI Symbol;Acc:MGI:105308]
Pcdh9	ENSMUSG00000055421	2.02029	4.99136	1.72024	2.90155	0.00371317	0.0385978	211712	Pcdh9	protocadherin 9 [Source:MGI Symbol;Acc:MGI:1306801]
Trp53	ENSMUSG00000059552	71.8559	-1.95305	0.673255	-2.90091	0.00372081	0.0385978	22059	Trp53	transformation related protein 53 [Source:MGI Symbol;Acc:MGI:98834]
Tulp3	ENSMUSG00000001521	13.3036	2.65257	0.914731	2.89983	0.0037336	0.0386251	22158	Tulp3	tubby-like protein 3 [Source:MGI Symbol;Acc:MGI:1329045]
Il10ra	ENSMUSG00000032089	22.658	2.55292	0.880446	2.89957	0.00373672	0.0386251	16154	Il10ra	interleukin 10 receptor, alpha [Source:MGI Symbol;Acc:MGI:96538]
Olfr715	ENSMUSG00000060503	12.9135	2.41713	0.833614	2.89958	0.00373662	0.0386251	258776	Olfr715	olfactory receptor 715 [Source:MGI Symbol;Acc:MGI:3030549]
Myl4	ENSMUSG00000061086	101.747	1.89688	0.654141	2.8998	0.00373402	0.0386251	17896	Myl4	myosin, light polypeptide 4 [Source:MGI Symbol;Acc:MGI:97267]
Vmn2r59	ENSMUSG00000092032	17.6524	3.77208	1.30058	2.9003	0.00372805	0.0386251	628444	Vmn2r59	vomeronasal 2, receptor 59 [Source:MGI Symbol;Acc:MGI:3643747]
Setd4	ENSMUSG00000022948	26.4068	-2.83342	0.977461	-2.89875	0.00374651	0.0387008	224440	Setd4	SET domain containing 4 [Source:MGI Symbol;Acc:MGI:2136890]
Vmn2r70	ENSMUSG00000090806	8.23412	4.53762	1.56563	2.89826	0.00375236	0.0387359	670940	Vmn2r70	vomeronasal 2, receptor 70 [Source:MGI Symbol;Acc:MGI:3761314]
Cttnbp2	ENSMUSG00000000416	1.86643	4.29905	1.48364	2.89764	0.00375979	0.0387486	30785	Cttnbp2	cortactin binding protein 2 [Source:MGI Symbol;Acc:MGI:1353467]
Pax2	ENSMUSG00000004231	1.96331	4.41422	1.52325	2.89789	0.00375685	0.0387486	18504	Pax2	paired box 2 [Source:MGI Symbol;Acc:MGI:97486]
Gm19619	ENSMUSG00000107198	4.3226	3.58497	1.23724	2.89754	0.00376097	0.0387486	NA	Gm19619	predicted gene, 19619 [Source:MGI Symbol;Acc:MGI:5011804]
Trim37	ENSMUSG00000018548	21.0169	-2.22837	0.769204	-2.89697	0.0037678	0.0387936	68729	Trim37	tripartite motif-containing 37 [Source:MGI Symbol;Acc:MGI:2153072]
Ggn	ENSMUSG00000031493	2.20951	5.98156	2.06676	2.89418	0.00380153	0.0391153	243897	Ggn	gametogenetin [Source:MGI Symbol;Acc:MGI:2181461]
Cd4	ENSMUSG00000023274	5.78338	3.25383	1.12464	2.89321	0.00381329	0.0392106	12504	Cd4	CD4 antigen [Source:MGI Symbol;Acc:MGI:88335]
Epb42	ENSMUSG00000023216	3.17017	4.79385	1.65743	2.89233	0.00382392	0.0392687	13828	Epb42	erythrocyte membrane protein band 4.2 [Source:MGI Symbol;Acc:MGI:95402]
Abca8a	ENSMUSG00000041828	4.88803	4.26204	1.47355	2.89236	0.00382362	0.0392687	217258	Abca8a	ATP-binding cassette, sub-family A (ABC1), member 8a [Source:MGI Symbol;Acc:MGI:2386846]
Skint6	ENSMUSG00000087194	3.233	6.17052	2.13481	2.89043	0.00384712	0.0394806	230622	Skint6	selection and upkeep of intraepithelial T cells 6 [Source:MGI Symbol;Acc:MGI:3649262]
Gm42943	ENSMUSG00000106385	2.43189	6.43683	2.2271	2.89023	0.00384956	0.0394806	NA	Gm42943	predicted gene 42943 [Source:MGI Symbol;Acc:MGI:5663080]
Rpl41	ENSMUSG00000093674	1195.71	-0.859223	0.297618	-2.887	0.00388935	0.0398627	67945	Rpl41	ribosomal protein L41 [Source:MGI Symbol;Acc:MGI:1915195]
Gm13854	ENSMUSG00000083728	2.34962	7.19529	2.49298	2.88622	0.00389896	0.0399352	NA	Gm13854	predicted gene 13854 [Source:MGI Symbol;Acc:MGI:3651023]
Adamts13	ENSMUSG00000014852	4.34718	4.86594	1.68681	2.88471	0.00391774	0.0401014	279028	Adamts13	a disintegrin-like and metallopeptidase (reprolysin type) with thrombospondin type 1 motif, 13 [Source:MGI Symbol;Acc:MGI:2685556]
Col6a2	ENSMUSG00000020241	2.21772	3.18287	1.10374	2.88371	0.00393021	0.0401508	12834	Col6a2	collagen, type VI, alpha 2 [Source:MGI Symbol;Acc:MGI:88460]
Fbn1	ENSMUSG00000027204	5.53312	4.30539	1.49287	2.88397	0.003927	0.0401508	14118	Fbn1	fibrillin 1 [Source:MGI Symbol;Acc:MGI:95489]
Grk3	ENSMUSG00000042249	21.1821	-2.60188	0.902267	-2.88371	0.0039302	0.0401508	320129	Grk3	G protein-coupled receptor kinase 3 [Source:MGI Symbol;Acc:MGI:87941]
Mmp2	ENSMUSG00000031740	7.97424	3.34828	1.16144	2.88287	0.00394074	0.0402324	17390	Mmp2	matrix metallopeptidase 2 [Source:MGI Symbol;Acc:MGI:97009]
Gm35558	ENSMUSG00000113662	8.07445	3.72641	1.29294	2.88212	0.00395005	0.0403013	NA	Gm35558	predicted gene, 35558 [Source:MGI Symbol;Acc:MGI:5594717]
Gm17814	ENSMUSG00000118105	9.12564	3.1191	1.08258	2.88117	0.00396204	0.0403974	NA	Gm17814	predicted gene, 17814 [Source:MGI Symbol;Acc:MGI:5009999]
Vim	ENSMUSG00000026728	225.326	-1.02876	0.357138	-2.88055	0.00396979	0.0404503	22352	Vim	vimentin [Source:MGI Symbol;Acc:MGI:98932]
Gm42651	ENSMUSG00000104877	1.89636	4.71439	1.6368	2.88025	0.00397358	0.0404627	NA	Gm42651	predicted gene 42651 [Source:MGI Symbol;Acc:MGI:5662788]
Ptpro	ENSMUSG00000030223	7.22788	4.24484	1.47405	2.87971	0.00398047	0.0405067	19277	Ptpro	protein tyrosine phosphatase, receptor type, O [Source:MGI Symbol;Acc:MGI:1097152]
Nos1	ENSMUSG00000029361	8.84782	2.81391	0.977346	2.87913	0.00398769	0.0405539	18125	Nos1	nitric oxide synthase 1, neuronal [Source:MGI Symbol;Acc:MGI:97360]
Tmem29	ENSMUSG00000041353	9.65915	-4.31384	1.49877	-2.87825	0.00399883	0.040641	382245	Tmem29	transmembrane protein 29 [Source:MGI Symbol;Acc:MGI:1923420]
Mettl22	ENSMUSG00000039345	14.2311	-3.09038	1.07403	-2.87737	0.00401001	0.0407284	239706	Mettl22	methyltransferase like 22 [Source:MGI Symbol;Acc:MGI:2384301]
Daw1	ENSMUSG00000053161	4.63237	3.88571	1.35122	2.8757	0.00403137	0.0409189	71227	Daw1	dynein assembly factor with WDR repeat domains 1 [Source:MGI Symbol;Acc:MGI:1923089]
Olfr161	ENSMUSG00000051003	21.9174	4.54207	1.57976	2.87516	0.0040382	0.0409619	258859	Olfr161	olfactory receptor 161 [Source:MGI Symbol;Acc:MGI:3032605]
Meis1	ENSMUSG00000020160	2.6222	3.74769	1.30373	2.8746	0.00404542	0.0409823	17268	Meis1	Meis homeobox 1 [Source:MGI Symbol;Acc:MGI:104717]
Il17a	ENSMUSG00000025929	2.66773	3.39344	1.18049	2.8746	0.00404541	0.0409823	16171	Il17a	interleukin 17A [Source:MGI Symbol;Acc:MGI:107364]
Nid1	ENSMUSG00000005397	6.55922	4.12579	1.43558	2.87396	0.00405366	0.0410394	18073	Nid1	nidogen 1 [Source:MGI Symbol;Acc:MGI:97342]
Dgkeos	ENSMUSG00000063109	18.3457	5.34306	1.85982	2.87289	0.00406739	0.041152	NA	Dgkeos	diacylglycerol kinase, epsilon, opposite strand [Source:MGI Symbol;Acc:MGI:3041185]
Ftl1	ENSMUSG00000050708	83.0377	-1.29868	0.452204	-2.8719	0.00408018	0.0412548	14325	Ftl1	ferritin light polypeptide 1 [Source:MGI Symbol;Acc:MGI:95589]
Cgnl1	ENSMUSG00000032232	4.06668	4.23332	1.47424	2.87152	0.00408499	0.0412632	68178	Cgnl1	cingulin-like 1 [Source:MGI Symbol;Acc:MGI:1915428]
Kmt5a	ENSMUSG00000049327	141.01	-0.941543	0.327901	-2.87143	0.00408624	0.0412632	67956	Kmt5a	lysine methyltransferase 5A [Source:MGI Symbol;Acc:MGI:1915206]
4930529C04Rik	ENSMUSG00000086377	1.87239	4.00074	1.39342	2.87117	0.00408956	0.0412703	NA	4930529C04Rik	RIKEN cDNA 4930529C04 gene [Source:MGI Symbol;Acc:MGI:1922392]
2900060N12Rik	ENSMUSG00000113621	4.86435	4.08874	1.4245	2.87029	0.00410092	0.0413583	NA	2900060N12Rik	RIKEN cDNA 2900060N12 gene [Source:MGI Symbol;Acc:MGI:1920281]
Eno2	ENSMUSG00000004267	1.81432	5.51484	1.92183	2.86957	0.00411025	0.041426	13807	Eno2	enolase 2, gamma neuronal [Source:MGI Symbol;Acc:MGI:95394]
Gm10419	ENSMUSG00000072769	1.85204	4.39252	1.53097	2.86911	0.00411627	0.0414336	NA	Gm10419	predicted gene 10419 [Source:MGI Symbol;Acc:MGI:3642823]
Gm33460	ENSMUSG00000110692	1.8737	5.87339	2.04702	2.86923	0.00411469	0.0414336	NA	Gm33460	predicted gene, 33460 [Source:MGI Symbol;Acc:MGI:5592619]
Psg27	ENSMUSG00000070797	2.30572	7.72675	2.69465	2.86744	0.00413807	0.0416265	545925	Psg27	pregnancy-specific glycoprotein 27 [Source:MGI Symbol;Acc:MGI:1891359]
Zfp235	ENSMUSG00000047603	89.7664	1.30828	0.456467	2.86609	0.00415575	0.0417776	56525	Zfp235	zinc finger protein 235 [Source:MGI Symbol;Acc:MGI:1929117]
Gtpbp1	ENSMUSG00000042535	128.56	-1.56321	0.545552	-2.86537	0.00416528	0.0418406	14904	Gtpbp1	GTP binding protein 1 [Source:MGI Symbol;Acc:MGI:109443]
Zfp758	ENSMUSG00000044501	6.33776	-4.92983	1.72058	-2.86521	0.00416732	0.0418406	224598	Zfp758	zinc finger protein 758 [Source:MGI Symbol;Acc:MGI:2385044]
Eya4	ENSMUSG00000010461	7.73054	4.60844	1.60878	2.86455	0.00417608	0.0418751	14051	Eya4	EYA transcriptional coactivator and phosphatase 4 [Source:MGI Symbol;Acc:MGI:1337104]
Vkorc1	ENSMUSG00000096145	4.70131	-3.70607	1.29369	-2.86474	0.00417351	0.0418751	27973	Vkorc1	vitamin K epoxide reductase complex, subunit 1 [Source:MGI Symbol;Acc:MGI:106442]
Gm44190	ENSMUSG00000108267	14.0257	2.83379	0.989572	2.86365	0.00418787	0.0419667	NA	Gm44190	predicted gene, 44190 [Source:MGI Symbol;Acc:MGI:5690582]
Cx3cr1	ENSMUSG00000052336	6.60205	5.26766	1.83968	2.86335	0.00419182	0.0419795	13051	Cx3cr1	chemokine (C-X3-C motif) receptor 1 [Source:MGI Symbol;Acc:MGI:1333815]
Sdad1	ENSMUSG00000029415	10.8967	-2.47624	0.86489	-2.86307	0.00419564	0.0419911	231452	Sdad1	SDA1 domain containing 1 [Source:MGI Symbol;Acc:MGI:2140779]
Klc4	ENSMUSG00000003546	41.0061	-1.97858	0.691165	-2.86268	0.00420078	0.0419957	74764	Klc4	kinesin light chain 4 [Source:MGI Symbol;Acc:MGI:1922014]
Syt14	ENSMUSG00000016200	4.44062	5.05625	1.76642	2.86243	0.0042041	0.0419957	329324	Syt14	synaptotagmin XIV [Source:MGI Symbol;Acc:MGI:2444490]
Sema3a	ENSMUSG00000028883	1.93209	4.28385	1.49656	2.86246	0.0042037	0.0419957	20346	Sema3a	sema domain, immunoglobulin domain (Ig), short basic domain, secreted, (semaphorin) 3A [Source:MGI Symbol;Acc:MGI:107558]
Gm13622	ENSMUSG00000082345	14.5356	2.90797	1.01627	2.8614	0.00421769	0.0421048	NA	Gm13622	predicted gene 13622 [Source:MGI Symbol;Acc:MGI:3652182]
Ufc1	ENSMUSG00000062963	107.583	-2.08236	0.727805	-2.86115	0.00422104	0.0421115	66155	Ufc1	ubiquitin-fold modifier conjugating enzyme 1 [Source:MGI Symbol;Acc:MGI:1913405]
9230105E05Rik	ENSMUSG00000090191	2.93228	5.94352	2.07786	2.8604	0.00423104	0.0421845	NA	9230105E05Rik	RIKEN cDNA 9230105E05 gene [Source:MGI Symbol;Acc:MGI:2444388]
Glrx2	ENSMUSG00000018196	269.929	-1.4257	0.498537	-2.85977	0.00423947	0.0422418	69367	Glrx2	glutaredoxin 2 (thioltransferase) [Source:MGI Symbol;Acc:MGI:1916617]
Cacna1d	ENSMUSG00000015968	6.78808	2.66042	0.930405	2.85942	0.00424414	0.0422617	12289	Cacna1d	calcium channel, voltage-dependent, L type, alpha 1D subunit [Source:MGI Symbol;Acc:MGI:88293]
Vmn2r58	ENSMUSG00000090383	6.99509	4.67424	1.63484	2.85914	0.00424785	0.0422719	628422	Vmn2r58	vomeronasal 2, receptor 58 [Source:MGI Symbol;Acc:MGI:3647877]
Adam23	ENSMUSG00000025964	8.77096	3.04496	1.0651	2.85884	0.00425192	0.0422857	23792	Adam23	a disintegrin and metallopeptidase domain 23 [Source:MGI Symbol;Acc:MGI:1345162]
Rimklb	ENSMUSG00000040649	4.72699	3.745	1.3102	2.85834	0.00425864	0.0423258	108653	Rimklb	ribosomal modification protein rimK-like family member B [Source:MGI Symbol;Acc:MGI:1918325]
Gpr107	ENSMUSG00000000194	26.7268	-1.68666	0.59023	-2.85764	0.00426809	0.0423929	277463	Gpr107	G protein-coupled receptor 107 [Source:MGI Symbol;Acc:MGI:2139054]
Sh3rf3	ENSMUSG00000037990	2.48093	3.4316	1.20097	2.85735	0.00427191	0.0424042	237353	Sh3rf3	SH3 domain containing ring finger 3 [Source:MGI Symbol;Acc:MGI:2444637]
Gpr174	ENSMUSG00000073008	20.8235	3.26979	1.14502	2.85566	0.00429473	0.0426039	213439	Gpr174	G protein-coupled receptor 174 [Source:MGI Symbol;Acc:MGI:2685222]
Ptma	ENSMUSG00000026238	887.563	-1.37566	0.481822	-2.85513	0.00430199	0.0426334	19231	Ptma	prothymosin alpha [Source:MGI Symbol;Acc:MGI:97803]
Idh2	ENSMUSG00000030541	60.5603	-2.07255	0.725928	-2.85504	0.00430312	0.0426334	269951	Idh2	isocitrate dehydrogenase 2 (NADP+), mitochondrial [Source:MGI Symbol;Acc:MGI:96414]
Gpr89	ENSMUSG00000028096	22.7775	-1.67743	0.58763	-2.85458	0.00430943	0.0426552	67549	Gpr89	G protein-coupled receptor 89 [Source:MGI Symbol;Acc:MGI:1914799]
Vmn2r114	ENSMUSG00000091945	5.98048	3.27453	1.14715	2.85448	0.00431074	0.0426552	666002	Vmn2r114	vomeronasal 2, receptor 114 [Source:MGI Symbol;Acc:MGI:3648252]
Nbea	ENSMUSG00000027799	16.5387	2.76756	0.969644	2.8542	0.00431457	0.0426663	26422	Nbea	neurobeachin [Source:MGI Symbol;Acc:MGI:1347075]
Abca4	ENSMUSG00000028125	2.6327	3.66871	1.28554	2.85382	0.00431964	0.0426896	11304	Abca4	ATP-binding cassette, sub-family A (ABC1), member 4 [Source:MGI Symbol;Acc:MGI:109424]
Cct6a	ENSMUSG00000029447	70.7809	-1.76345	0.618098	-2.85303	0.00433044	0.0427353	12466	Cct6a	chaperonin containing Tcp1, subunit 6a (zeta) [Source:MGI Symbol;Acc:MGI:107943]
Lipt2	ENSMUSG00000030725	4.02222	7.18088	2.51706	2.85289	0.00433239	0.0427353	67164	Lipt2	lipoyl(octanoyl) transferase 2 (putative) [Source:MGI Symbol;Acc:MGI:1914414]
Gm18040	ENSMUSG00000112849	1.785	3.85715	1.35186	2.85322	0.00432789	0.0427353	NA	Gm18040	predicted gene, 18040 [Source:MGI Symbol;Acc:MGI:5010225]
Gm38228	ENSMUSG00000103945	370.547	2.30854	0.809268	2.85263	0.00433596	0.0427437	NA	Gm38228	predicted gene, 38228 [Source:MGI Symbol;Acc:MGI:5611456]
Zfp473	ENSMUSG00000048012	2.24436	4.46991	1.56727	2.85205	0.00434388	0.042795	243963	Zfp473	zinc finger protein 473 [Source:MGI Symbol;Acc:MGI:2442697]
Vgll3	ENSMUSG00000091243	2.18215	4.74653	1.66619	2.84874	0.00438931	0.0432155	73569	Vgll3	vestigial like family member 3 [Source:MGI Symbol;Acc:MGI:1920819]
4930451G09Rik	ENSMUSG00000022543	7.36112	-5.23256	1.83697	-2.84848	0.00439287	0.0432236	NA	4930451G09Rik	RIKEN cDNA 4930451G09 gene [Source:MGI Symbol;Acc:MGI:1921934]
2010315B03Rik	ENSMUSG00000074829	12.6847	-3.87624	1.36103	-2.84802	0.00439919	0.0432587	630836	2010315B03Rik	RIKEN cDNA 2010315B03 gene [Source:MGI Symbol;Acc:MGI:1919321]
Gm12655	ENSMUSG00000087128	55.6263	-2.51411	0.883126	-2.84683	0.00441572	0.0433942	NA	Gm12655	predicted gene 12655 [Source:MGI Symbol;Acc:MGI:3651648]
Zmat1	ENSMUSG00000052676	22.1343	-4.48519	1.5757	-2.84647	0.00442069	0.043416	215693	Zmat1	zinc finger, matrin type 1 [Source:MGI Symbol;Acc:MGI:2442284]
Gm3364	ENSMUSG00000105224	2.06994	4.78419	1.68104	2.84597	0.00442761	0.0434568	NA	Gm3364	predicted gene 3364 [Source:MGI Symbol;Acc:MGI:3781542]
Csf2rb	ENSMUSG00000071713	3.27691	3.89136	1.36758	2.84543	0.00443519	0.0435041	12983	Csf2rb	colony stimulating factor 2 receptor, beta, low-affinity (granulocyte-macrophage) [Source:MGI Symbol;Acc:MGI:1339759]
Vmn2r60	ENSMUSG00000090619	4.27121	4.08915	1.43791	2.84382	0.00445761	0.0436968	637898	Vmn2r60	vomeronasal 2, receptor 60 [Source:MGI Symbol;Acc:MGI:3647050]
D930048N14Rik	ENSMUSG00000052563	6.47334	-3.39664	1.19484	-2.84276	0.00447253	0.0438158	NA	D930048N14Rik	RIKEN cDNA D930048N14 gene [Source:MGI Symbol;Acc:MGI:2144709]
Il1r1	ENSMUSG00000026072	34.6686	3.42701	1.20617	2.84122	0.00449414	0.0439183	16177	Il1r1	interleukin 1 receptor, type I [Source:MGI Symbol;Acc:MGI:96545]
Dpyd	ENSMUSG00000033308	15.099	3.75017	1.3197	2.84169	0.00448748	0.0439183	99586	Dpyd	dihydropyrimidine dehydrogenase [Source:MGI Symbol;Acc:MGI:2139667]
Gde1	ENSMUSG00000033917	9.71359	-4.40727	1.5511	-2.84139	0.00449174	0.0439183	56209	Gde1	glycerophosphodiester phosphodiesterase 1 [Source:MGI Symbol;Acc:MGI:1891827]
Gm20045	ENSMUSG00000103983	17.0146	3.34921	1.17871	2.84143	0.00449116	0.0439183	NA	Gm20045	predicted gene, 20045 [Source:MGI Symbol;Acc:MGI:5012230]
Rftn1	ENSMUSG00000039316	88.3441	-1.91079	0.672647	-2.84071	0.00450135	0.0439614	76438	Rftn1	raftlin lipid raft linker 1 [Source:MGI Symbol;Acc:MGI:1923688]
Zfp777	ENSMUSG00000071477	9.71552	-2.6835	0.944935	-2.83988	0.00451312	0.0440227	72306	Zfp777	zinc finger protein 777 [Source:MGI Symbol;Acc:MGI:1919556]
Gm14425	ENSMUSG00000081156	4.25534	7.14384	2.51555	2.83987	0.00451321	0.0440227	NA	Gm14425	predicted gene 14425 [Source:MGI Symbol;Acc:MGI:3652020]
Vmn2r26	ENSMUSG00000096630	2.96428	4.55656	1.60501	2.83896	0.00452606	0.0441007	56552	Vmn2r26	vomeronasal 2, receptor 26 [Source:MGI Symbol;Acc:MGI:2678394]
D430018E03Rik	ENSMUSG00000097559	2.31548	5.26696	1.85528	2.83891	0.00452681	0.0441007	NA	D430018E03Rik	RIKEN cDNA D430018E03 gene [Source:MGI Symbol;Acc:MGI:3045245]
9330162G02Rik	ENSMUSG00000109536	324.125	2.04993	0.722169	2.83857	0.00453161	0.0441202	NA	9330162G02Rik	RIKEN cDNA 9330162G02 gene [Source:MGI Symbol;Acc:MGI:2442217]
Myo15	ENSMUSG00000042678	3.75512	2.9307	1.03274	2.83778	0.00454281	0.0442019	17910	Myo15	myosin XV [Source:MGI Symbol;Acc:MGI:1261811]
Crtc3	ENSMUSG00000030527	156.261	-1.3513	0.476465	-2.8361	0.00456676	0.0444041	70461	Crtc3	CREB regulated transcription coactivator 3 [Source:MGI Symbol;Acc:MGI:1917711]
Tmem196	ENSMUSG00000048004	1.45854	6.32	2.22855	2.83593	0.00456922	0.0444041	217951	Tmem196	transmembrane protein 196 [Source:MGI Symbol;Acc:MGI:2685374]
Rassf4	ENSMUSG00000042129	5.14222	4.82088	1.70068	2.83469	0.00458707	0.04455	213391	Rassf4	Ras association (RalGDS/AF-6) domain family member 4 [Source:MGI Symbol;Acc:MGI:2386853]
Pign	ENSMUSG00000056536	37.8316	-2.30771	0.814245	-2.83417	0.00459449	0.0445812	27392	Pign	phosphatidylinositol glycan anchor biosynthesis, class N [Source:MGI Symbol;Acc:MGI:1351629]
Gm37899	ENSMUSG00000102657	4.09045	4.14133	1.46127	2.83407	0.00459594	0.0445812	NA	Gm37899	predicted gene, 37899 [Source:MGI Symbol;Acc:MGI:5611127]
S100pbp	ENSMUSG00000040928	22.8279	-2.07074	0.731001	-2.83274	0.0046151	0.0447395	74648	S100pbp	S100P binding protein [Source:MGI Symbol;Acc:MGI:1921898]
Mlxipl	ENSMUSG00000005373	11.1529	3.69243	1.30462	2.83027	0.0046509	0.0448931	58805	Mlxipl	MLX interacting protein-like [Source:MGI Symbol;Acc:MGI:1927999]
Wdr73	ENSMUSG00000025722	22.2349	-1.98334	0.700482	-2.8314	0.00463452	0.0448931	71968	Wdr73	WD repeat domain 73 [Source:MGI Symbol;Acc:MGI:1919218]
Cecr2	ENSMUSG00000071226	10.4617	2.45798	0.868431	2.83037	0.00464936	0.0448931	330409	Cecr2	CECR2, histone acetyl-lysine reader [Source:MGI Symbol;Acc:MGI:1923799]
Gm11745	ENSMUSG00000084052	1.69731	5.70954	2.01714	2.83051	0.00464735	0.0448931	NA	Gm11745	predicted gene 11745 [Source:MGI Symbol;Acc:MGI:3649528]
Vmn2r-ps69	ENSMUSG00000090773	5.59875	6.40292	2.26215	2.83046	0.00464815	0.0448931	NA	Vmn2r-ps69	vomeronasal 2, receptor, pseudogene 69 [Source:MGI Symbol;Acc:MGI:3761310]
Gm43274	ENSMUSG00000107116	1.44235	4.77886	1.68821	2.83073	0.00464422	0.0448931	NA	Gm43274	predicted gene 43274 [Source:MGI Symbol;Acc:MGI:5663411]
Gm44624	ENSMUSG00000109570	1.64039	6.49139	2.29324	2.83066	0.00464521	0.0448931	NA	Gm44624	predicted gene 44624 [Source:MGI Symbol;Acc:MGI:5753200]
Aatk	ENSMUSG00000025375	3.62586	3.28358	1.16044	2.82959	0.0046608	0.0449612	11302	Aatk	apoptosis-associated tyrosine kinase [Source:MGI Symbol;Acc:MGI:1197518]
E2f7	ENSMUSG00000020185	26.0481	3.14903	1.11315	2.82893	0.00467035	0.0450055	52679	E2f7	E2F transcription factor 7 [Source:MGI Symbol;Acc:MGI:1289147]
Fam107b	ENSMUSG00000026655	228.055	-1.44208	0.509804	-2.82868	0.00467397	0.0450055	66540	Fam107b	family with sequence similarity 107, member B [Source:MGI Symbol;Acc:MGI:1913790]
Trbv19	ENSMUSG00000076475	8.47282	4.1957	1.48317	2.82886	0.00467138	0.0450055	NA	Trbv19	T cell receptor beta, variable 19 [Source:MGI Symbol;Acc:MGI:98604]
Smco4	ENSMUSG00000058173	4.98233	-4.0734	1.44093	-2.82693	0.00469969	0.0452255	170748	Smco4	single-pass membrane protein with coiled-coil domains 4 [Source:MGI Symbol;Acc:MGI:3039636]
Mcee	ENSMUSG00000033429	6.06799	-4.10059	1.45094	-2.82617	0.00471087	0.0452502	73724	Mcee	methylmalonyl CoA epimerase [Source:MGI Symbol;Acc:MGI:1920974]
Ccdc151	ENSMUSG00000039632	1.55862	6.94197	2.45618	2.82633	0.00470849	0.0452502	77609	Ccdc151	coiled-coil domain containing 151 [Source:MGI Symbol;Acc:MGI:1924859]
Lamb2	ENSMUSG00000052911	8.6907	3.29527	1.16584	2.82651	0.00470576	0.0452502	16779	Lamb2	laminin, beta 2 [Source:MGI Symbol;Acc:MGI:99916]
Map3k20	ENSMUSG00000004085	5.44159	4.20848	1.48965	2.82515	0.0047259	0.0452841	65964	Map3k20	mitogen-activated protein kinase kinase kinase 20 [Source:MGI Symbol;Acc:MGI:2443258]
Bmp7	ENSMUSG00000008999	17.2852	-2.90116	1.0268	-2.82544	0.00472159	0.0452841	12162	Bmp7	bone morphogenetic protein 7 [Source:MGI Symbol;Acc:MGI:103302]
Unc5c	ENSMUSG00000059921	8.41744	2.86851	1.01526	2.82541	0.004722	0.0452841	22253	Unc5c	unc-5 netrin receptor C [Source:MGI Symbol;Acc:MGI:1095412]
Tmem181b-ps	ENSMUSG00000096780	520.873	-0.954617	0.33788	-2.82531	0.00472346	0.0452841	NA	Tmem181b-ps	transmembrane protein 181B, pseudogene [Source:MGI Symbol;Acc:MGI:3779544]
Cubn	ENSMUSG00000026726	2.29932	3.6549	1.29475	2.82287	0.00475956	0.0455789	65969	Cubn	cubilin (intrinsic factor-cobalamin receptor) [Source:MGI Symbol;Acc:MGI:1931256]
Exph5	ENSMUSG00000034584	5.2901	3.67982	1.3038	2.82238	0.00476694	0.0456218	320051	Exph5	exophilin 5 [Source:MGI Symbol;Acc:MGI:2443248]
Padi3	ENSMUSG00000025328	2.09667	3.76095	1.3329	2.82164	0.00477791	0.0456713	18601	Padi3	peptidyl arginine deiminase, type III [Source:MGI Symbol;Acc:MGI:1338891]
Gm26576	ENSMUSG00000097921	1.73044	4.05652	1.4376	2.82173	0.00477651	0.0456713	NA	Gm26576	predicted gene, 26576 [Source:MGI Symbol;Acc:MGI:5477070]
Rnf180	ENSMUSG00000021720	6.78409	-3.35233	1.1888	-2.81992	0.00480358	0.0458889	71816	Rnf180	ring finger protein 180 [Source:MGI Symbol;Acc:MGI:1919066]
Gm26604	ENSMUSG00000097079	2.99994	5.03428	1.78552	2.8195	0.00480981	0.0459206	NA	Gm26604	predicted gene, 26604 [Source:MGI Symbol;Acc:MGI:5477098]
Slit1	ENSMUSG00000025020	2.78065	3.57511	1.26834	2.81873	0.00482135	0.0460029	20562	Slit1	slit guidance ligand 1 [Source:MGI Symbol;Acc:MGI:1315203]
Rpl18	ENSMUSG00000059070	225.379	-1.15387	0.409454	-2.81808	0.00483122	0.0460691	19899	Rpl18	ribosomal protein L18 [Source:MGI Symbol;Acc:MGI:98003]
Rab37	ENSMUSG00000020732	92.9807	-1.50571	0.53435	-2.81785	0.00483471	0.0460745	58222	Rab37	RAB37, member RAS oncogene family [Source:MGI Symbol;Acc:MGI:1929945]
Slc4a11	ENSMUSG00000074796	2.18636	4.66426	1.65541	2.81759	0.0048385	0.0460828	269356	Slc4a11	solute carrier family 4, sodium bicarbonate transporter-like, member 11 [Source:MGI Symbol;Acc:MGI:2138987]
Adamts9	ENSMUSG00000030022	21.7241	3.01447	1.0702	2.81673	0.00485147	0.0461783	101401	Adamts9	a disintegrin-like and metallopeptidase (reprolysin type) with thrombospondin type 1 motif, 9 [Source:MGI Symbol;Acc:MGI:1916320]
9930012K11Rik	ENSMUSG00000044551	7.22004	-4.19551	1.49048	-2.81487	0.00487977	0.0464197	268759	9930012K11Rik	RIKEN cDNA 9930012K11 gene [Source:MGI Symbol;Acc:MGI:2145726]
D11Wsu47e	ENSMUSG00000041623	11.0195	-3.04599	1.08242	-2.81407	0.00489193	0.0465073	276852	D11Wsu47e	DNA segment, Chr 11, Wayne State University 47, expressed [Source:MGI Symbol;Acc:MGI:106356]
Hes6	ENSMUSG00000067071	55.0428	-1.24761	0.443422	-2.8136	0.00489907	0.0465471	55927	Hes6	hairy and enhancer of split 6 [Source:MGI Symbol;Acc:MGI:1859852]
Card19	ENSMUSG00000037960	21.0937	1.75021	0.622113	2.81333	0.00490308	0.0465571	68480	Card19	caspase recruitment domain family, member 19 [Source:MGI Symbol;Acc:MGI:1915730]
Hoxc5	ENSMUSG00000022485	4.83474	3.30878	1.17644	2.81253	0.0049153	0.04661	15424	Hoxc5	homeobox C5 [Source:MGI Symbol;Acc:MGI:96196]
Eef1a1	ENSMUSG00000037742	4960.75	-0.927383	0.329749	-2.81239	0.00491752	0.04661	13627	Eef1a1	eukaryotic translation elongation factor 1 alpha 1 [Source:MGI Symbol;Acc:MGI:1096881]
Zfp955a	ENSMUSG00000094441	4.78099	-3.72479	1.3243	-2.81265	0.0049135	0.04661	77652	Zfp955a	zinc finger protein 955A [Source:MGI Symbol;Acc:MGI:4834570]
4921536K21Rik	ENSMUSG00000020434	3.87995	4.98233	1.77189	2.81188	0.00492535	0.0466561	67430	4921536K21Rik	RIKEN cDNA 4921536K21 gene [Source:MGI Symbol;Acc:MGI:1914680]
Gm48600	ENSMUSG00000114267	12.8668	2.06445	0.734826	2.80944	0.00496284	0.0469829	NA	Gm48600	predicted gene, 48600 [Source:MGI Symbol;Acc:MGI:6098178]
Gm3788	ENSMUSG00000094392	14.1072	1.53346	0.546076	2.80814	0.00498281	0.0471437	NA	Gm3788	predicted gene 3788 [Source:MGI Symbol;Acc:MGI:3781961]
Uhrf1bp1l	ENSMUSG00000019951	77.0718	-2.3327	0.831048	-2.80694	0.0050015	0.0472921	75089	Uhrf1bp1l	UHRF1 (ICBP90) binding protein 1-like [Source:MGI Symbol;Acc:MGI:2442888]
Slc25a5-ps	ENSMUSG00000089785	2.3131	4.78467	1.7048	2.80659	0.00500696	0.0473153	NA	Slc25a5-ps	Slc25a5 retrotransposed pseudogene [Source:MGI Symbol;Acc:MGI:3645403]
Ammecr1l	ENSMUSG00000041915	11.365	-3.62379	1.29142	-2.80604	0.00501542	0.0473669	225339	Ammecr1l	AMME chromosomal region gene 1-like [Source:MGI Symbol;Acc:MGI:2442711]
Mypn	ENSMUSG00000020067	7.00668	4.45862	1.58919	2.80558	0.00502257	0.0474059	68802	Mypn	myopalladin [Source:MGI Symbol;Acc:MGI:1916052]
E530011L22Rik	ENSMUSG00000097820	5.61936	2.63819	0.940614	2.80475	0.00503553	0.0474998	NA	E530011L22Rik	RIKEN cDNA E530011L22 gene [Source:MGI Symbol;Acc:MGI:2443770]
Foxd1	ENSMUSG00000078302	4.02242	5.76834	2.05724	2.80392	0.00504855	0.0475942	15229	Foxd1	forkhead box D1 [Source:MGI Symbol;Acc:MGI:1347463]
Fn1	ENSMUSG00000026193	7.46372	3.97715	1.41854	2.8037	0.00505194	0.0475976	14268	Fn1	fibronectin 1 [Source:MGI Symbol;Acc:MGI:95566]
Perp	ENSMUSG00000019851	14.1188	-3.13988	1.11999	-2.80349	0.00505535	0.0476013	64058	Perp	PERP, TP53 apoptosis effector [Source:MGI Symbol;Acc:MGI:1929938]
Il17re	ENSMUSG00000043088	11.9971	3.17691	1.13328	2.80328	0.00505859	0.0476034	57890	Il17re	interleukin 17 receptor E [Source:MGI Symbol;Acc:MGI:1889371]
Fam20c	ENSMUSG00000025854	2.68278	3.58317	1.27912	2.80128	0.0050901	0.0478712	80752	Fam20c	family with sequence similarity 20, member C [Source:MGI Symbol;Acc:MGI:2136853]
Soga1	ENSMUSG00000055485	2.30395	3.79234	1.3541	2.80065	0.00510001	0.0479073	320706	Soga1	suppressor of glucose, autophagy associated 1 [Source:MGI Symbol;Acc:MGI:2444575]
Six3os1	ENSMUSG00000093460	4.16995	3.7959	1.35528	2.80083	0.00509718	0.0479073	NA	Six3os1	SIX homeobox 3, opposite strand 1 [Source:MGI Symbol;Acc:MGI:1925118]
Sgce	ENSMUSG00000004631	4.31519	3.39899	1.21387	2.80012	0.00510834	0.0479274	20392	Sgce	sarcoglycan, epsilon [Source:MGI Symbol;Acc:MGI:1329042]
Spred1	ENSMUSG00000027351	11.9453	-4.10038	1.46476	-2.79936	0.00512041	0.0479274	114715	Spred1	sprouty protein with EVH-1 domain 1, related sequence [Source:MGI Symbol;Acc:MGI:2150016]
Cilp2	ENSMUSG00000044006	5.11882	3.64435	1.30164	2.79982	0.0051131	0.0479274	68709	Cilp2	cartilage intermediate layer protein 2 [Source:MGI Symbol;Acc:MGI:1915959]
Vmn2r110	ENSMUSG00000091259	2.62106	3.5078	1.25292	2.79971	0.00511487	0.0479274	224582	Vmn2r110	vomeronasal 2, receptor 110 [Source:MGI Symbol;Acc:MGI:3644602]
Gm42639	ENSMUSG00000104871	2.39077	4.62038	1.64997	2.80028	0.00510583	0.0479274	NA	Gm42639	predicted gene 42639 [Source:MGI Symbol;Acc:MGI:5662776]
Gm45159	ENSMUSG00000109125	2.66073	2.95864	1.05683	2.79953	0.00511768	0.0479274	NA	Gm45159	predicted gene 45159 [Source:MGI Symbol;Acc:MGI:5753735]
Cyp2s1	ENSMUSG00000040703	2.85435	3.9485	1.41065	2.79906	0.00512512	0.047943	74134	Cyp2s1	cytochrome P450, family 2, subfamily s, polypeptide 1 [Source:MGI Symbol;Acc:MGI:1921384]
Gm26967	ENSMUSG00000098014	4.08723	3.04025	1.08649	2.79822	0.00513851	0.0480397	NA	Gm26967	predicted gene, 26967 [Source:MGI Symbol;Acc:MGI:5504082]
Dynll2	ENSMUSG00000020483	150.991	-0.94765	0.338853	-2.79664	0.00516363	0.0482459	68097	Dynll2	dynein light chain LC8-type 2 [Source:MGI Symbol;Acc:MGI:1915347]
Pgrmc2	ENSMUSG00000049940	10.8905	-3.34347	1.19577	-2.79608	0.00517268	0.0482937	70804	Pgrmc2	progesterone receptor membrane component 2 [Source:MGI Symbol;Acc:MGI:1918054]
Gm37298	ENSMUSG00000104118	2.59604	5.55851	1.98806	2.79594	0.00517487	0.0482937	NA	Gm37298	predicted gene, 37298 [Source:MGI Symbol;Acc:MGI:5610526]
Smad5	ENSMUSG00000021540	43.3942	-1.79798	0.643364	-2.79466	0.00519537	0.0484293	17129	Smad5	SMAD family member 5 [Source:MGI Symbol;Acc:MGI:1328787]
Gdpd3	ENSMUSG00000030703	20.3387	3.59812	1.2875	2.79465	0.00519555	0.0484293	68616	Gdpd3	glycerophosphodiester phosphodiesterase domain containing 3 [Source:MGI Symbol;Acc:MGI:1915866]
Sdc1	ENSMUSG00000020592	5.71318	5.801	2.07689	2.79313	0.00522013	0.0486009	20969	Sdc1	syndecan 1 [Source:MGI Symbol;Acc:MGI:1349162]
Vmn2r93	ENSMUSG00000079698	6.24516	5.31129	1.90153	2.79317	0.0052194	0.0486009	627132	Vmn2r93	vomeronasal 2, receptor 93 [Source:MGI Symbol;Acc:MGI:3645591]
Tmtc2	ENSMUSG00000036019	2.5115	3.25234	1.16461	2.79265	0.00522776	0.0486432	278279	Tmtc2	transmembrane and tetratricopeptide repeat containing 2 [Source:MGI Symbol;Acc:MGI:1914057]
Gm11346	ENSMUSG00000085603	34.1327	2.13914	0.76651	2.79076	0.00525851	0.0489004	NA	Gm11346	predicted gene 11346 [Source:MGI Symbol;Acc:MGI:1923274]
Ptrhd1	ENSMUSG00000096199	7.7265	-2.86738	1.02792	-2.78949	0.00527913	0.0490632	69709	Ptrhd1	peptidyl-tRNA hydrolase domain containing 1 [Source:MGI Symbol;Acc:MGI:1916959]
Snx15	ENSMUSG00000024787	25.3045	2.78888	1.00015	2.78846	0.00529596	0.0491522	69024	Snx15	sorting nexin 15 [Source:MGI Symbol;Acc:MGI:1916274]
Dmd	ENSMUSG00000045103	11.913	3.93348	1.41069	2.78833	0.00529806	0.0491522	13405	Dmd	dystrophin, muscular dystrophy [Source:MGI Symbol;Acc:MGI:94909]
Gm18244	ENSMUSG00000112147	2.23052	4.16211	1.49264	2.78843	0.00529638	0.0491522	NA	Gm18244	predicted gene, 18244 [Source:MGI Symbol;Acc:MGI:5010429]
Utp15	ENSMUSG00000041747	82.1652	-2.7057	0.97058	-2.78771	0.00530816	0.0492169	105372	Utp15	UTP15 small subunit processome component [Source:MGI Symbol;Acc:MGI:2145443]
Gm49085	ENSMUSG00000115249	23.4324	-3.71208	1.33179	-2.78729	0.00531505	0.0492517	NA	Gm49085	predicted gene, 49085 [Source:MGI Symbol;Acc:MGI:6118472]
Gm37090	ENSMUSG00000103183	3.58697	5.91312	2.12173	2.78694	0.00532086	0.0492766	NA	Gm37090	predicted gene, 37090 [Source:MGI Symbol;Acc:MGI:5610318]
Asxl2	ENSMUSG00000037486	328.88	1.1845	0.425106	2.78637	0.0053302	0.0493341	75302	Asxl2	additional sex combs like 2, transcriptional regulator [Source:MGI Symbol;Acc:MGI:1922552]
Inf2	ENSMUSG00000037679	13.9855	2.70587	0.971213	2.78608	0.00533503	0.0493498	70435	Inf2	inverted formin, FH2 and WH2 domain containing [Source:MGI Symbol;Acc:MGI:1917685]
Vmn1r230	ENSMUSG00000045417	3.65132	5.29844	1.90231	2.78526	0.00534842	0.0493943	171231	Vmn1r230	vomeronasal 1 receptor 230 [Source:MGI Symbol;Acc:MGI:2159629]
Vwde	ENSMUSG00000079679	1.61758	5.09561	1.82952	2.78521	0.00534925	0.0493943	232585	Vwde	von Willebrand factor D and EGF domains [Source:MGI Symbol;Acc:MGI:2685313]
Gm13723	ENSMUSG00000086338	1.67834	4.84168	1.73818	2.78549	0.00534465	0.0493943	257901	Gm13723	predicted gene 13723 [Source:MGI Symbol;Acc:MGI:3713280]
Bcl9l	ENSMUSG00000063382	96.5704	-1.64982	0.592538	-2.78433	0.00536378	0.0494995	80288	Bcl9l	B cell CLL/lymphoma 9-like [Source:MGI Symbol;Acc:MGI:1933114]
Cfap44	ENSMUSG00000071550	2.11277	4.08456	1.46709	2.78411	0.00536742	0.0495041	212517	Cfap44	cilia and flagella associated protein 44 [Source:MGI Symbol;Acc:MGI:1277238]
Trim13	ENSMUSG00000035235	6.66276	-4.09817	1.47239	-2.78334	0.0053802	0.0495929	66597	Trim13	tripartite motif-containing 13 [Source:MGI Symbol;Acc:MGI:1913847]
Kifc1	ENSMUSG00000079553	15.877	-3.29328	1.18351	-2.78265	0.00539173	0.0496702	100502766	Kifc1	kinesin family member C1 [Source:MGI Symbol;Acc:MGI:109596]
Stk38l	ENSMUSG00000001630	123.096	1.4247	0.512081	2.78218	0.00539952	0.0497128	232533	Stk38l	serine/threonine kinase 38 like [Source:MGI Symbol;Acc:MGI:1922250]
Gje1	ENSMUSG00000019867	2.8823	7.33982	2.63918	2.7811	0.00541754	0.0498205	76743	Gje1	gap junction protein, epsilon 1 [Source:MGI Symbol;Acc:MGI:1923993]
Clec12a	ENSMUSG00000053063	7.75589	4.00841	1.44128	2.78114	0.00541682	0.0498205	232413	Clec12a	C-type lectin domain family 12, member a [Source:MGI Symbol;Acc:MGI:3040968]
Cacna1e	ENSMUSG00000004110	11.4866	3.38565	1.21754	2.78074	0.00542349	0.0498461	12290	Cacna1e	calcium channel, voltage-dependent, R type, alpha 1E subunit [Source:MGI Symbol;Acc:MGI:106217]
Smpdl3b	ENSMUSG00000028885	12.9899	-4.25988	1.53246	-2.77977	0.00543982	0.049967	100340	Smpdl3b	sphingomyelin phosphodiesterase, acid-like 3B [Source:MGI Symbol;Acc:MGI:1916022]
Trbv2	ENSMUSG00000076462	3.97791	-4.1753	1.50263	-2.77867	0.00545816	0.0501063	NA	Trbv2	T cell receptor beta, variable 2 [Source:MGI Symbol;Acc:MGI:98599]
Wnk2	ENSMUSG00000037989	3.37611	3.06731	1.10412	2.77806	0.00546853	0.0501722	75607	Wnk2	WNK lysine deficient protein kinase 2 [Source:MGI Symbol;Acc:MGI:1922857]
Vmn1r183	ENSMUSG00000118318	28.9236	3.6952	1.33027	2.77779	0.00547297	0.0501837	209824	Vmn1r183	vomeronasal 1 receptor 183 [Source:MGI Symbol;Acc:MGI:3033484]
Trim14	ENSMUSG00000039853	15.5734	-2.66167	0.958437	-2.77709	0.0054848	0.050263	74735	Trim14	tripartite motif-containing 14 [Source:MGI Symbol;Acc:MGI:1921985]
Malrd1	ENSMUSG00000075520	1.76733	5.06711	1.825	2.77649	0.00549486	0.0503259	102635496	Malrd1	MAM and LDL receptor class A domain containing 1 [Source:MGI Symbol;Acc:MGI:1928271]
Ptprd	ENSMUSG00000028399	5.59273	2.55928	0.92192	2.77604	0.00550261	0.050356	19266	Ptprd	protein tyrosine phosphatase, receptor type, D [Source:MGI Symbol;Acc:MGI:97812]
Ccdc36	ENSMUSG00000047220	1.96561	4.18619	1.50804	2.77592	0.00550454	0.050356	434438	Ccdc36	coiled-coil domain containing 36 [Source:MGI Symbol;Acc:MGI:3612242]
Rita1	ENSMUSG00000029600	28.6992	-2.87422	1.03559	-2.77545	0.00551259	0.0503711	100764	Rita1	RBPJ interacting and tubulin associated 1 [Source:MGI Symbol;Acc:MGI:1922021]
Trpt1	ENSMUSG00000047656	4.13804	-3.20089	1.15329	-2.77545	0.00551257	0.0503711	107328	Trpt1	tRNA phosphotransferase 1 [Source:MGI Symbol;Acc:MGI:1333115]
Carmil3	ENSMUSG00000022211	5.81033	3.18774	1.14933	2.77355	0.00554478	0.0506066	268747	Carmil3	capping protein regulator and myosin 1 linker 3 [Source:MGI Symbol;Acc:MGI:2448573]
Eml1	ENSMUSG00000058070	5.57056	4.89774	1.76584	2.7736	0.00554393	0.0506066	68519	Eml1	echinoderm microtubule associated protein like 1 [Source:MGI Symbol;Acc:MGI:1915769]
Nqo2	ENSMUSG00000046949	61.7688	1.40997	0.508436	2.77315	0.0055517	0.0506403	18105	Nqo2	N-ribosyldihydronicotinamide quinone reductase 2 [Source:MGI Symbol;Acc:MGI:104513]
Gm11225	ENSMUSG00000082368	4.24317	2.51286	0.906774	2.77121	0.0055849	0.0508924	NA	Gm11225	predicted gene 11225 [Source:MGI Symbol;Acc:MGI:3651505]
Gm27010	ENSMUSG00000098183	4.65308	-4.01224	1.44786	-2.77115	0.00558579	0.0508924	NA	Gm27010	predicted gene, 27010 [Source:MGI Symbol;Acc:MGI:5504125]
Brat1	ENSMUSG00000000148	43.8261	-2.12638	0.767679	-2.76988	0.00560774	0.0509914	231841	Brat1	BRCA1-associated ATM activator 1 [Source:MGI Symbol;Acc:MGI:1891679]
Slc23a1	ENSMUSG00000024354	13.5222	4.00748	1.44696	2.76959	0.0056127	0.0509914	20522	Slc23a1	solute carrier family 23 (nucleobase transporters), member 1 [Source:MGI Symbol;Acc:MGI:1341903]
Rps2-ps9	ENSMUSG00000080731	10.6945	4.2948	1.55041	2.7701	0.00560386	0.0509914	NA	Rps2-ps9	ribosomal protein S2, pseudogene 9 [Source:MGI Symbol;Acc:MGI:3644037]
Gm19667	ENSMUSG00000099373	2.5457	7.2862	2.63079	2.76958	0.00561284	0.0509914	NA	Gm19667	predicted gene, 19667 [Source:MGI Symbol;Acc:MGI:5011852]
Gm10745	ENSMUSG00000104015	1.70362	7.07366	2.55349	2.77019	0.00560233	0.0509914	NA	Gm10745	predicted gene 10745 [Source:MGI Symbol;Acc:MGI:3642274]
Ppp6r3	ENSMUSG00000024908	591.186	1.32894	0.480058	2.76828	0.00563524	0.0511654	52036	Ppp6r3	protein phosphatase 6, regulatory subunit 3 [Source:MGI Symbol;Acc:MGI:1921807]
Pdlim4	ENSMUSG00000020388	6.08004	5.39146	1.9486	2.76683	0.00566034	0.0513637	30794	Pdlim4	PDZ and LIM domain 4 [Source:MGI Symbol;Acc:MGI:1353470]
Pax5	ENSMUSG00000014030	2.01411	4.01871	1.453	2.76581	0.00567816	0.0514922	18507	Pax5	paired box 5 [Source:MGI Symbol;Acc:MGI:97489]
Tmem67	ENSMUSG00000049488	9.44205	3.84792	1.39142	2.76546	0.00568431	0.0514922	329795	Tmem67	transmembrane protein 67 [Source:MGI Symbol;Acc:MGI:1923928]
Gm49968	ENSMUSG00000117430	2.87878	4.82823	1.74585	2.76555	0.00568277	0.0514922	NA	Gm49968	predicted gene, 49968 [Source:MGI Symbol;Acc:MGI:6275235]
Gm16675	ENSMUSG00000097534	6.01461	-2.47642	0.895606	-2.76508	0.00569097	0.0515229	NA	Gm16675	predicted gene, 16675 [Source:MGI Symbol;Acc:MGI:4439599]
Klf3	ENSMUSG00000029178	208.106	3.29702	1.19277	2.76417	0.00570681	0.0515774	16599	Klf3	Kruppel-like factor 3 (basic) [Source:MGI Symbol;Acc:MGI:1342773]
Thbd	ENSMUSG00000074743	6.85087	-3.4353	1.2428	-2.76417	0.0057068	0.0515774	21824	Thbd	thrombomodulin [Source:MGI Symbol;Acc:MGI:98736]
Vmn1r76	ENSMUSG00000115267	1.79358	4.66374	1.68714	2.76429	0.00570466	0.0515774	171239	Vmn1r76	vomeronasal 1 receptor 76 [Source:MGI Symbol;Acc:MGI:2159643]
Spock2	ENSMUSG00000058297	8.27917	-2.78983	1.0096	-2.7633	0.005722	0.0516851	94214	Spock2	sparc/osteonectin, cwcv and kazal-like domains proteoglycan 2 [Source:MGI Symbol;Acc:MGI:1891351]
Ephb2	ENSMUSG00000028664	6.81458	3.20399	1.15977	2.7626	0.00573421	0.0517433	13844	Ephb2	Eph receptor B2 [Source:MGI Symbol;Acc:MGI:99611]
Sh3pxd2a	ENSMUSG00000053617	20.1412	2.32551	0.841794	2.76256	0.00573502	0.0517433	14218	Sh3pxd2a	SH3 and PX domains 2A [Source:MGI Symbol;Acc:MGI:1298393]
Slc27a3	ENSMUSG00000027932	2.23649	5.43153	1.96629	2.76232	0.00573921	0.0517514	26568	Slc27a3	solute carrier family 27 (fatty acid transporter), member 3 [Source:MGI Symbol;Acc:MGI:1347358]
Gm37323	ENSMUSG00000104328	2.67932	3.14999	1.14046	2.76203	0.00574434	0.0517681	NA	Gm37323	predicted gene, 37323 [Source:MGI Symbol;Acc:MGI:5610551]
Slc10a7	ENSMUSG00000031684	25.192	-2.76932	1.00288	-2.76138	0.00575577	0.0518414	76775	Slc10a7	solute carrier family 10 (sodium/bile acid cotransporter family), member 7 [Source:MGI Symbol;Acc:MGI:1924025]
Dock7	ENSMUSG00000028556	10.1813	2.8747	1.04112	2.76115	0.00575974	0.0518475	67299	Dock7	dedicator of cytokinesis 7 [Source:MGI Symbol;Acc:MGI:1914549]
Papss1	ENSMUSG00000028032	10.8216	-2.71713	0.984665	-2.75945	0.00578991	0.0520401	23971	Papss1	3'-phosphoadenosine 5'-phosphosulfate synthase 1 [Source:MGI Symbol;Acc:MGI:1330587]
Eif4ebp1	ENSMUSG00000031490	7.84378	-2.90358	1.05224	-2.75943	0.00579027	0.0520401	13685	Eif4ebp1	eukaryotic translation initiation factor 4E binding protein 1 [Source:MGI Symbol;Acc:MGI:103267]
Plcl1	ENSMUSG00000038349	22.5203	3.09025	1.11991	2.75938	0.00579105	0.0520401	227120	Plcl1	phospholipase C-like 1 [Source:MGI Symbol;Acc:MGI:3036262]
Nalcn	ENSMUSG00000000197	2.88145	3.1877	1.15657	2.75617	0.00584819	0.0524042	338370	Nalcn	sodium leak channel, non-selective [Source:MGI Symbol;Acc:MGI:2444306]
Atp6v1c1	ENSMUSG00000022295	103.9	1.82713	0.662807	2.75666	0.00583958	0.0524042	66335	Atp6v1c1	ATPase, H+ transporting, lysosomal V1 subunit C1 [Source:MGI Symbol;Acc:MGI:1913585]
Sh3glb2	ENSMUSG00000026860	64.9123	-1.57497	0.571389	-2.75639	0.00584426	0.0524042	227700	Sh3glb2	SH3-domain GRB2-like endophilin B2 [Source:MGI Symbol;Acc:MGI:2385131]
Sema6d	ENSMUSG00000027200	5.79973	-2.62721	0.953014	-2.75674	0.00583801	0.0524042	214968	Sema6d	sema domain, transmembrane domain (TM), and cytoplasmic domain, (semaphorin) 6D [Source:MGI Symbol;Acc:MGI:2387661]
Cd81	ENSMUSG00000037706	44.2615	3.70333	1.34358	2.75631	0.00584583	0.0524042	12520	Cd81	CD81 antigen [Source:MGI Symbol;Acc:MGI:1096398]
Gm16059	ENSMUSG00000085802	2.59108	4.91574	1.78396	2.75552	0.00585997	0.0524799	NA	Gm16059	predicted gene 16059 [Source:MGI Symbol;Acc:MGI:3802029]
Trak2	ENSMUSG00000026028	35.8505	-2.30493	0.836699	-2.75479	0.00587305	0.0525671	70827	Trak2	trafficking protein, kinesin binding 2 [Source:MGI Symbol;Acc:MGI:1918077]
Yes1	ENSMUSG00000014932	27.8374	2.5892	0.940622	2.75264	0.00591163	0.0528824	22612	Yes1	YES proto-oncogene 1, Src family tyrosine kinase [Source:MGI Symbol;Acc:MGI:99147]
Gm37720	ENSMUSG00000103959	4.66221	3.2386	1.17689	2.75183	0.00592626	0.0529832	NA	Gm37720	predicted gene, 37720 [Source:MGI Symbol;Acc:MGI:5610948]
Dmgdh	ENSMUSG00000042102	1.99508	3.91019	1.4212	2.75133	0.00593547	0.0530354	74129	Dmgdh	dimethylglycine dehydrogenase precursor [Source:MGI Symbol;Acc:MGI:1921379]
Gm17552	ENSMUSG00000097233	6.64901	4.16415	1.5138	2.7508	0.00594505	0.0530909	NA	Gm17552	predicted gene, 17552 [Source:MGI Symbol;Acc:MGI:4937186]
Gas8	ENSMUSG00000040220	13.5918	-2.84261	1.03345	-2.7506	0.00594864	0.0530929	104346	Gas8	growth arrest specific 8 [Source:MGI Symbol;Acc:MGI:1202386]
Edil3	ENSMUSG00000034488	7.02314	3.52162	1.28091	2.74932	0.00597189	0.0532702	13612	Edil3	EGF-like repeats and discoidin I-like domains 3 [Source:MGI Symbol;Acc:MGI:1329025]
Usf2	ENSMUSG00000058239	183.068	-1.02598	0.37326	-2.74871	0.00598308	0.0532796	22282	Usf2	upstream transcription factor 2 [Source:MGI Symbol;Acc:MGI:99961]
Gm12784	ENSMUSG00000086631	1.50213	5.14296	1.87101	2.74876	0.00598208	0.0532796	NA	Gm12784	predicted gene 12784 [Source:MGI Symbol;Acc:MGI:3650358]
Gm48972	ENSMUSG00000115754	12.4491	3.53593	1.28636	2.7488	0.00598142	0.0532796	NA	Gm48972	predicted gene, 48972 [Source:MGI Symbol;Acc:MGI:6118313]
Atp6v0d1	ENSMUSG00000013160	178.386	-1.24455	0.45302	-2.74722	0.00601025	0.053461	11972	Atp6v0d1	ATPase, H+ transporting, lysosomal V0 subunit D1 [Source:MGI Symbol;Acc:MGI:1201778]
Mllt11	ENSMUSG00000053192	10.0044	-4.36709	1.58953	-2.7474	0.00600695	0.053461	56772	Mllt11	myeloid/lymphoid or mixed-lineage leukemia; translocated to, 11 [Source:MGI Symbol;Acc:MGI:1929671]
Fhad1	ENSMUSG00000051435	3.06978	3.72283	1.35573	2.74599	0.0060329	0.0536322	329977	Fhad1	forkhead-associated (FHA) phosphopeptide binding domain 1 [Source:MGI Symbol;Acc:MGI:1920323]
Lgr6	ENSMUSG00000042793	2.98458	3.92134	1.42868	2.74474	0.00605591	0.0538064	329252	Lgr6	leucine-rich repeat-containing G protein-coupled receptor 6 [Source:MGI Symbol;Acc:MGI:2441805]
Slc16a5	ENSMUSG00000045775	67.3166	3.15139	1.14899	2.74275	0.00609277	0.0540932	217316	Slc16a5	solute carrier family 16 (monocarboxylic acid transporters), member 5 [Source:MGI Symbol;Acc:MGI:2443515]
Gm37802	ENSMUSG00000103303	3.80175	4.5145	1.64605	2.74262	0.00609506	0.0540932	NA	Gm37802	predicted gene, 37802 [Source:MGI Symbol;Acc:MGI:5611030]
Zdhhc15	ENSMUSG00000033906	12.7596	-3.83138	1.39792	-2.74077	0.0061296	0.0543691	108672	Zdhhc15	zinc finger, DHHC domain containing 15 [Source:MGI Symbol;Acc:MGI:1915336]
Gm33699	ENSMUSG00000111147	5.53646	-3.72634	1.35978	-2.7404	0.0061364	0.0543989	NA	Gm33699	predicted gene, 33699 [Source:MGI Symbol;Acc:MGI:5592858]
Kdr	ENSMUSG00000062960	4.26217	4.01416	1.46513	2.7398	0.00614769	0.0544683	16542	Kdr	kinase insert domain protein receptor [Source:MGI Symbol;Acc:MGI:96683]
Foxn2	ENSMUSG00000034998	1150.68	-1.33418	0.487229	-2.73831	0.00617554	0.0546536	14236	Foxn2	forkhead box N2 [Source:MGI Symbol;Acc:MGI:1347478]
Hfm1	ENSMUSG00000043410	5.23724	4.49567	1.64169	2.73844	0.00617319	0.0546536	330149	Hfm1	HFM1, ATP-dependent DNA helicase homolog [Source:MGI Symbol;Acc:MGI:3036246]
Gm47015	ENSMUSG00000112907	13.7901	-3.02063	1.10319	-2.73808	0.00617999	0.0546622	NA	Gm47015	predicted gene, 47015 [Source:MGI Symbol;Acc:MGI:6095697]
Rwdd3	ENSMUSG00000028133	4.89398	3.29728	1.20491	2.73654	0.0062089	0.0548645	66568	Rwdd3	RWD domain containing 3 [Source:MGI Symbol;Acc:MGI:1920420]
Ripor3	ENSMUSG00000074577	10.3664	3.38083	1.23546	2.73649	0.00620982	0.0548645	69553	Ripor3	RIPOR family member 3 [Source:MGI Symbol;Acc:MGI:1916803]
BC034090	ENSMUSG00000033722	3.08694	3.59916	1.3155	2.73597	0.00621966	0.0549206	207792	BC034090	cDNA sequence BC034090 [Source:MGI Symbol;Acc:MGI:2672904]
Tnr	ENSMUSG00000015829	3.69921	3.11495	1.13871	2.73551	0.00622835	0.0549357	21960	Tnr	tenascin R [Source:MGI Symbol;Acc:MGI:99516]
Gm45501	ENSMUSG00000110159	18.8946	-4.30907	1.57513	-2.73569	0.00622506	0.0549357	NA	Gm45501	predicted gene 45501 [Source:MGI Symbol;Acc:MGI:5791337]
Gm29011	ENSMUSG00000099801	10.6658	3.50716	1.2824	2.73483	0.00624123	0.0550185	NA	Gm29011	predicted gene 29011 [Source:MGI Symbol;Acc:MGI:5579717]
Wars	ENSMUSG00000021266	101.784	-1.17364	0.429317	-2.73373	0.00626212	0.0551588	22375	Wars	tryptophanyl-tRNA synthetase [Source:MGI Symbol;Acc:MGI:104630]
Pzp	ENSMUSG00000030359	1.6527	4.28912	1.56904	2.73359	0.00626477	0.0551588	11287	Pzp	PZP, alpha-2-macroglobulin like [Source:MGI Symbol;Acc:MGI:87854]
Dchs2	ENSMUSG00000102692	2.17973	3.69927	1.35334	2.73344	0.00626765	0.0551588	100534287	Dchs2	dachsous cadherin related 2 [Source:MGI Symbol;Acc:MGI:2685263]
Ptprg	ENSMUSG00000021745	4.64677	3.05487	1.1179	2.73269	0.00628202	0.0552544	19270	Ptprg	protein tyrosine phosphatase, receptor type, G [Source:MGI Symbol;Acc:MGI:97814]
Rif1	ENSMUSG00000036202	300.933	1.94754	0.712862	2.732	0.0062952	0.0553394	51869	Rif1	replication timing regulatory factor 1 [Source:MGI Symbol;Acc:MGI:1098622]
Gm47283	ENSMUSG00000096768	137.27	0.842481	0.30847	2.73116	0.00631118	0.055449	NA	Gm47283	predicted gene, 47283 [Source:MGI Symbol;Acc:MGI:6096131]
Gabrr2	ENSMUSG00000023267	1.97555	4.92666	1.80436	2.73042	0.00632533	0.0554679	14409	Gabrr2	gamma-aminobutyric acid (GABA) C receptor, subunit rho 2 [Source:MGI Symbol;Acc:MGI:95626]
Rad54l	ENSMUSG00000028702	51.4007	2.26134	0.8284	2.72976	0.00633798	0.0554679	19366	Rad54l	RAD54 like (S. cerevisiae) [Source:MGI Symbol;Acc:MGI:894697]
Tpm4	ENSMUSG00000031799	147.417	1.39853	0.512321	2.72979	0.00633745	0.0554679	326618	Tpm4	tropomyosin 4 [Source:MGI Symbol;Acc:MGI:2449202]
Gpr179	ENSMUSG00000070337	11.8257	3.7199	1.36219	2.73082	0.00631763	0.0554679	217143	Gpr179	G protein-coupled receptor 179 [Source:MGI Symbol;Acc:MGI:2443409]
Tmem35b	ENSMUSG00000070737	10.4732	-4.16527	1.52581	-2.72988	0.00633578	0.0554679	100039968	Tmem35b	transmembrane protein 35B [Source:MGI Symbol;Acc:MGI:3758095]
Cops9	ENSMUSG00000073616	114.978	-1.13678	0.416358	-2.73029	0.00632792	0.0554679	66915	Cops9	COP9 signalosome subunit 9 [Source:MGI Symbol;Acc:MGI:1914165]
Gm43571	ENSMUSG00000106110	11.0137	-4.78839	1.75408	-2.72986	0.00633612	0.0554679	NA	Gm43571	predicted gene 43571 [Source:MGI Symbol;Acc:MGI:5663708]
Slc9a3r2	ENSMUSG00000002504	16.7843	-3.21802	1.17909	-2.72925	0.00634786	0.0555082	65962	Slc9a3r2	solute carrier family 9 (sodium/hydrogen exchanger), member 3 regulator 2 [Source:MGI Symbol;Acc:MGI:1890662]
Med9	ENSMUSG00000061650	52.2581	-1.39747	0.512053	-2.72916	0.00634963	0.0555082	192191	Med9	mediator complex subunit 9 [Source:MGI Symbol;Acc:MGI:2183151]
Itpr1	ENSMUSG00000030102	63.621	1.76198	0.645801	2.72836	0.00636504	0.055612	16438	Itpr1	inositol 1,4,5-trisphosphate receptor 1 [Source:MGI Symbol;Acc:MGI:96623]
Olfr299	ENSMUSG00000020168	2.57537	5.70817	2.09239	2.72806	0.00637081	0.0556315	257929	Olfr299	olfactory receptor 299 [Source:MGI Symbol;Acc:MGI:3030133]
Icam2	ENSMUSG00000001029	15.7374	-2.95528	1.08348	-2.72757	0.00638026	0.0556832	15896	Icam2	intercellular adhesion molecule 2 [Source:MGI Symbol;Acc:MGI:96394]
Gsta3	ENSMUSG00000025934	5.62231	4.22946	1.55075	2.72737	0.00638409	0.0556858	14859	Gsta3	glutathione S-transferase, alpha 3 [Source:MGI Symbol;Acc:MGI:95856]
Tmed7	ENSMUSG00000033184	77.7759	1.6617	0.609466	2.72649	0.00640114	0.0557435	66676	Tmed7	transmembrane p24 trafficking protein 7 [Source:MGI Symbol;Acc:MGI:1913926]
Smug1	ENSMUSG00000036061	12.0535	-2.3077	0.846439	-2.72637	0.00640354	0.0557435	71726	Smug1	single-strand selective monofunctional uracil DNA glycosylase [Source:MGI Symbol;Acc:MGI:1918976]
Plcb4	ENSMUSG00000039943	4.82693	3.35044	1.22893	2.7263	0.00640486	0.0557435	18798	Plcb4	phospholipase C, beta 4 [Source:MGI Symbol;Acc:MGI:107464]
Igkc	ENSMUSG00000076609	84.8037	-2.18827	0.802508	-2.72679	0.00639538	0.0557435	NA	Igkc	immunoglobulin kappa constant [Source:MGI Symbol;Acc:MGI:96495]
Vmn1r28	ENSMUSG00000115705	4.50152	4.12259	1.51234	2.72597	0.00641136	0.0557692	171198	Vmn1r28	vomeronasal 1 receptor 28 [Source:MGI Symbol;Acc:MGI:2159461]
Pcdhb14	ENSMUSG00000044043	9.20318	4.14773	1.52175	2.72563	0.0064178	0.0557945	93885	Pcdhb14	protocadherin beta 14 [Source:MGI Symbol;Acc:MGI:2136749]
Gm23977	ENSMUSG00000096482	17.8722	-2.6927	0.98799	-2.72544	0.00642165	0.0557971	NA	Gm23977	predicted gene, 23977 [Source:MGI Symbol;Acc:MGI:5453754]
Slc25a20	ENSMUSG00000032602	23.8134	-1.78483	0.655011	-2.72488	0.00643247	0.0558604	57279	Slc25a20	solute carrier family 25 (mitochondrial carnitine/acylcarnitine translocase), member 20 [Source:MGI Symbol;Acc:MGI:1928738]
Cbs	ENSMUSG00000024039	2.91455	3.63947	1.33609	2.72397	0.00645017	0.0559832	12411	Cbs	cystathionine beta-synthase [Source:MGI Symbol;Acc:MGI:88285]
Prss57	ENSMUSG00000020323	5.51143	4.49864	1.65246	2.72239	0.0064811	0.0562207	73106	Prss57	protease, serine 57 [Source:MGI Symbol;Acc:MGI:1920356]
Shank3	ENSMUSG00000022623	2.78247	3.15111	1.15771	2.72184	0.00649204	0.0562846	58234	Shank3	SH3 and multiple ankyrin repeat domains 3 [Source:MGI Symbol;Acc:MGI:1930016]
Cd40	ENSMUSG00000017652	3.9671	4.74308	1.74296	2.72128	0.00650295	0.0563172	21939	Cd40	CD40 antigen [Source:MGI Symbol;Acc:MGI:88336]
Gm43915	ENSMUSG00000108171	1.83831	3.77004	1.38538	2.72131	0.00650246	0.0563172	NA	Gm43915	predicted gene, 43915 [Source:MGI Symbol;Acc:MGI:5690307]
Dclre1b	ENSMUSG00000027845	25.6831	1.83093	0.672984	2.72061	0.00651625	0.0564014	140917	Dclre1b	DNA cross-link repair 1B [Source:MGI Symbol;Acc:MGI:2156057]
BC024386	ENSMUSG00000109628	5.16643	3.16953	1.16511	2.72038	0.00652074	0.0564092	NA	BC024386	cDNA sequence BC023486 [Source:MGI Symbol;Acc:MGI:2669313]
Stox2	ENSMUSG00000038143	5.32741	2.90622	1.06842	2.72012	0.00652588	0.0564227	71069	Stox2	storkhead box 2 [Source:MGI Symbol;Acc:MGI:1918319]
Astn1	ENSMUSG00000026587	2.28072	4.28425	1.5755	2.71929	0.00654232	0.0565338	11899	Astn1	astrotactin 1 [Source:MGI Symbol;Acc:MGI:1098567]
Rcc2	ENSMUSG00000040945	194.703	1.37587	0.506061	2.71878	0.00655225	0.0565886	108911	Rcc2	regulator of chromosome condensation 2 [Source:MGI Symbol;Acc:MGI:1919784]
Ankar	ENSMUSG00000039342	5.00492	2.52215	0.927955	2.71797	0.00656841	0.0566768	319695	Ankar	ankyrin and armadillo repeat containing [Source:MGI Symbol;Acc:MGI:2442559]
Gm22529	ENSMUSG00000089442	5.245	3.36283	1.23729	2.71791	0.00656966	0.0566768	NA	Gm22529	predicted gene, 22529 [Source:MGI Symbol;Acc:MGI:5452306]
Kif1c	ENSMUSG00000020821	19.174	-2.63214	0.969012	-2.71631	0.0066014	0.0569194	16562	Kif1c	kinesin family member 1C [Source:MGI Symbol;Acc:MGI:1098260]
Mul1	ENSMUSG00000041241	9.28226	-3.43501	1.26478	-2.7159	0.00660952	0.0569583	68350	Mul1	mitochondrial ubiquitin ligase activator of NFKB 1 [Source:MGI Symbol;Acc:MGI:1915600]
Lmbr1	ENSMUSG00000010721	2.6518	4.2951	1.58192	2.71512	0.0066251	0.0570301	56873	Lmbr1	limb region 1 [Source:MGI Symbol;Acc:MGI:1861746]
Dph5	ENSMUSG00000033554	83.3665	2.0257	0.74608	2.71513	0.00662506	0.0570301	69740	Dph5	diphthamide biosynthesis 5 [Source:MGI Symbol;Acc:MGI:1916990]
Gm49960	ENSMUSG00000117309	3.13252	3.26639	1.20336	2.71438	0.00663991	0.0571264	NA	Gm49960	predicted gene, 49960 [Source:MGI Symbol;Acc:MGI:6270684]
Gm20268	ENSMUSG00000100684	1.58142	4.40165	1.62184	2.71399	0.00664788	0.0571638	NA	Gm20268	predicted gene, 20268 [Source:MGI Symbol;Acc:MGI:5012453]
Tmprss11f	ENSMUSG00000048764	15.6061	3.83073	1.41177	2.71342	0.00665925	0.0572303	243083	Tmprss11f	transmembrane protease, serine 11f [Source:MGI Symbol;Acc:MGI:2442348]
Pak3	ENSMUSG00000031284	30.9147	2.24427	0.827281	2.71283	0.00667107	0.0572694	18481	Pak3	p21 (RAC1) activated kinase 3 [Source:MGI Symbol;Acc:MGI:1339656]
Zbtb8b	ENSMUSG00000048485	1.90822	3.61249	1.33161	2.71288	0.00667011	0.0572694	215627	Zbtb8b	zinc finger and BTB domain containing 8b [Source:MGI Symbol;Acc:MGI:2387181]
A330044P14Rik	ENSMUSG00000093385	2.46477	7.71975	2.84585	2.71264	0.00667503	0.0572722	NA	A330044P14Rik	RIKEN cDNA A330044P14 gene [Source:MGI Symbol;Acc:MGI:2441792]
Eya2	ENSMUSG00000017897	19.9696	-3.26907	1.20526	-2.71234	0.00668101	0.0572923	14049	Eya2	EYA transcriptional coactivator and phosphatase 2 [Source:MGI Symbol;Acc:MGI:109341]
Slc25a14	ENSMUSG00000031105	8.62479	-3.12968	1.15457	-2.71068	0.00671456	0.0575269	20523	Slc25a14	solute carrier family 25 (mitochondrial carrier, brain), member 14 [Source:MGI Symbol;Acc:MGI:1330823]
Nsdhl	ENSMUSG00000031349	16.19	-3.1516	1.16273	-2.71051	0.00671791	0.0575269	18194	Nsdhl	NAD(P) dependent steroid dehydrogenase-like [Source:MGI Symbol;Acc:MGI:1099438]
Gm12059	ENSMUSG00000085665	7.24828	3.8874	1.43423	2.71044	0.00671932	0.0575269	NA	Gm12059	predicted gene 12059 [Source:MGI Symbol;Acc:MGI:3649372]
Gm45069	ENSMUSG00000108949	5.09799	5.61072	2.07034	2.71005	0.00672732	0.057564	NA	Gm45069	predicted gene 45069 [Source:MGI Symbol;Acc:MGI:5753645]
Atp6v0e	ENSMUSG00000015575	148.717	-0.781683	0.28859	-2.70863	0.00675618	0.057717	11974	Atp6v0e	ATPase, H+ transporting, lysosomal V0 subunit E [Source:MGI Symbol;Acc:MGI:1328318]
Tmsb4x	ENSMUSG00000049775	1875.02	-0.855019	0.315627	-2.70895	0.00674958	0.057717	19241	Tmsb4x	thymosin, beta 4, X chromosome [Source:MGI Symbol;Acc:MGI:99510]
Fat2	ENSMUSG00000055333	10.0766	3.40809	1.25821	2.70869	0.00675503	0.057717	245827	Fat2	FAT atypical cadherin 2 [Source:MGI Symbol;Acc:MGI:2685369]
Tns4	ENSMUSG00000017607	6.85081	4.13983	1.52896	2.70761	0.00677697	0.0578579	217169	Tns4	tensin 4 [Source:MGI Symbol;Acc:MGI:2144377]
2610105M22Rik	ENSMUSG00000103259	2.61654	2.8882	1.06676	2.70746	0.00678003	0.0578579	NA	2610105M22Rik	RIKEN cDNA 2610105M22 gene [Source:MGI Symbol;Acc:MGI:1917703]
C920006O11Rik	ENSMUSG00000097574	3.66479	-4.66804	1.72495	-2.70618	0.0068062	0.0580498	NA	C920006O11Rik	RIKEN cDNA C920006O11 gene [Source:MGI Symbol;Acc:MGI:2443759]
Gm43633	ENSMUSG00000106962	50.9834	3.3717	1.24607	2.70586	0.00681278	0.0580745	NA	Gm43633	predicted gene 43633 [Source:MGI Symbol;Acc:MGI:5663770]
Adamts15	ENSMUSG00000033453	1.71204	4.50474	1.66517	2.70528	0.0068246	0.0581124	235130	Adamts15	a disintegrin-like and metallopeptidase (reprolysin type) with thrombospondin type 1 motif, 15 [Source:MGI Symbol;Acc:MGI:2449569]
Bri3bp	ENSMUSG00000037905	24.0294	-1.99251	0.736511	-2.70534	0.00682343	0.0581124	76809	Bri3bp	Bri3 binding protein [Source:MGI Symbol;Acc:MGI:1924059]
C030034L19Rik	ENSMUSG00000097365	12.6728	4.59444	1.69862	2.70481	0.00683443	0.0581562	NA	C030034L19Rik	RIKEN cDNA C030034L19 gene [Source:MGI Symbol;Acc:MGI:2444519]
Gm47967	ENSMUSG00000112013	4.14176	7.17014	2.65102	2.70467	0.00683713	0.0581562	NA	Gm47967	predicted gene, 47967 [Source:MGI Symbol;Acc:MGI:6097247]
Gm27332	ENSMUSG00000098723	13.8012	4.83454	1.78796	2.70395	0.00685213	0.0582524	NA	Gm27332	predicted gene, 27332 [Source:MGI Symbol;Acc:MGI:5530714]
Plb1	ENSMUSG00000029134	2.19327	3.86533	1.42973	2.70355	0.00686037	0.0582844	665270	Plb1	phospholipase B1 [Source:MGI Symbol;Acc:MGI:1922406]
Gpnmb	ENSMUSG00000029816	15.3254	2.40956	0.891405	2.7031	0.00686964	0.0582844	93695	Gpnmb	glycoprotein (transmembrane) nmb [Source:MGI Symbol;Acc:MGI:1934765]
Rin3	ENSMUSG00000044456	149.927	-1.00929	0.373388	-2.70305	0.00687069	0.0582844	217835	Rin3	Ras and Rab interactor 3 [Source:MGI Symbol;Acc:MGI:2385708]
Mrgpre	ENSMUSG00000048965	11.678	-1.65064	0.610643	-2.70312	0.00686923	0.0582844	244238	Mrgpre	MAS-related GPR, member E [Source:MGI Symbol;Acc:MGI:2441884]
Lonrf2	ENSMUSG00000048814	9.90094	4.75423	1.75951	2.70201	0.00689213	0.0584135	381338	Lonrf2	LON peptidase N-terminal domain and ring finger 2 [Source:MGI Symbol;Acc:MGI:1920209]
Gm32742	ENSMUSG00000110266	2.06401	3.75298	1.38899	2.70195	0.00689334	0.0584135	102635385	Gm32742	predicted gene, 32742 [Source:MGI Symbol;Acc:MGI:5591901]
Gm19764	ENSMUSG00000107775	3.7725	4.8683	1.8021	2.70146	0.00690357	0.0584688	NA	Gm19764	predicted gene, 19764 [Source:MGI Symbol;Acc:MGI:5011949]
Gm6969	ENSMUSG00000066553	3.01397	3.34322	1.23781	2.70092	0.00691484	0.0585328	NA	Gm6969	predicted pseudogene 6969 [Source:MGI Symbol;Acc:MGI:3645320]
Dhrs9	ENSMUSG00000027068	18.2944	3.94737	1.46172	2.7005	0.00692363	0.0585757	241452	Dhrs9	dehydrogenase/reductase (SDR family) member 9 [Source:MGI Symbol;Acc:MGI:2442798]
Cd300lf	ENSMUSG00000047798	3.21762	4.35255	1.61257	2.69914	0.00695192	0.0587634	246746	Cd300lf	CD300 molecule like family member F [Source:MGI Symbol;Acc:MGI:2442359]
Gm10999	ENSMUSG00000078840	5.32928	5.6635	2.09831	2.69907	0.00695328	0.0587634	NA	Gm10999	predicted gene 10999 [Source:MGI Symbol;Acc:MGI:3779215]
Gm49534	ENSMUSG00000116450	2.16069	5.4138	2.00651	2.69812	0.00697318	0.0589	NA	Gm49534	predicted gene, 49534 [Source:MGI Symbol;Acc:MGI:6155235]
Pde3a	ENSMUSG00000041741	8.94154	2.28771	0.848012	2.69773	0.00698145	0.0589382	54611	Pde3a	phosphodiesterase 3A, cGMP inhibited [Source:MGI Symbol;Acc:MGI:1860764]
C1qc	ENSMUSG00000036896	7.32929	3.71348	1.37692	2.69694	0.00699798	0.0590145	12262	C1qc	complement component 1, q subcomponent, C chain [Source:MGI Symbol;Acc:MGI:88225]
Gm44680	ENSMUSG00000109044	1.88456	4.10857	1.52342	2.69694	0.00699788	0.0590145	NA	Gm44680	predicted gene 44680 [Source:MGI Symbol;Acc:MGI:5753256]
Spo11	ENSMUSG00000005883	17.5853	3.03469	1.12542	2.69651	0.00700712	0.05906	26972	Spo11	SPO11 meiotic protein covalently bound to DSB [Source:MGI Symbol;Acc:MGI:1349669]
5033426O07Rik	ENSMUSG00000097097	2.14863	4.43354	1.64454	2.69591	0.0070196	0.0591335	NA	5033426O07Rik	RIKEN cDNA 5033426O07 gene [Source:MGI Symbol;Acc:MGI:1923251]
Gm20456	ENSMUSG00000092455	2.75588	5.77686	2.14329	2.69532	0.00703203	0.0592066	NA	Gm20456	predicted gene 20456 [Source:MGI Symbol;Acc:MGI:5141921]
Trgc1	ENSMUSG00000076749	609.802	-1.1291	0.419006	-2.69471	0.00704498	0.059284	NA	Trgc1	T cell receptor gamma, constant 1 [Source:MGI Symbol;Acc:MGI:98625]
Knstrn	ENSMUSG00000027331	32.2954	-2.10303	0.780526	-2.69437	0.00705213	0.0592982	51944	Knstrn	kinetochore-localized astrin/SPAG5 binding [Source:MGI Symbol;Acc:MGI:1289298]
Mtmr3	ENSMUSG00000034354	104.633	-1.21835	0.452258	-2.69392	0.00706173	0.0592982	74302	Mtmr3	myotubularin related protein 3 [Source:MGI Symbol;Acc:MGI:1921552]
Akap14	ENSMUSG00000036551	2.76498	3.56094	1.3218	2.69401	0.00705985	0.0592982	434756	Akap14	A kinase (PRKA) anchor protein 14 [Source:MGI Symbol;Acc:MGI:3618288]
Cdc40	ENSMUSG00000038446	186.42	1.65934	0.615916	2.69409	0.00705805	0.0592982	71713	Cdc40	cell division cycle 40 [Source:MGI Symbol;Acc:MGI:1918963]
Kat2a	ENSMUSG00000020918	46.6392	-1.37805	0.511856	-2.69225	0.0070971	0.0595635	14534	Kat2a	K(lysine) acetyltransferase 2A [Source:MGI Symbol;Acc:MGI:1343101]
Gm14139	ENSMUSG00000079009	2.12557	6.21581	2.30908	2.6919	0.00710468	0.0595953	100271882	Gm14139	predicted gene 14139 [Source:MGI Symbol;Acc:MGI:3836251]
Rnf40	ENSMUSG00000030816	151.277	-1.40098	0.520641	-2.69088	0.00712648	0.0597464	233900	Rnf40	ring finger protein 40 [Source:MGI Symbol;Acc:MGI:2142048]
Abca17	ENSMUSG00000035435	8.86097	4.50478	1.67465	2.68999	0.00714544	0.0598734	381072	Abca17	ATP-binding cassette, sub-family A (ABC1), member 17 [Source:MGI Symbol;Acc:MGI:3625331]
Tmem163	ENSMUSG00000026347	3.92191	3.28981	1.22316	2.68959	0.00715391	0.0599126	72160	Tmem163	transmembrane protein 163 [Source:MGI Symbol;Acc:MGI:1919410]
Adgrb1	ENSMUSG00000034730	3.04431	3.52373	1.31144	2.68692	0.00721143	0.060346	107831	Adgrb1	adhesion G protein-coupled receptor B1 [Source:MGI Symbol;Acc:MGI:1933736]
Eif4a1	ENSMUSG00000059796	1544.47	-0.851632	0.316965	-2.68683	0.00721333	0.060346	13681	Eif4a1	eukaryotic translation initiation factor 4A1 [Source:MGI Symbol;Acc:MGI:95303]
Ces2f	ENSMUSG00000062826	1.49154	5.41441	2.01545	2.68645	0.00722156	0.0603828	71903	Ces2f	carboxylesterase 2F [Source:MGI Symbol;Acc:MGI:1919153]
Kif22	ENSMUSG00000030677	46.9365	-1.45941	0.543545	-2.68499	0.00725323	0.0606154	110033	Kif22	kinesin family member 22 [Source:MGI Symbol;Acc:MGI:109233]
Atp10b	ENSMUSG00000055415	3.71651	4.01542	1.49567	2.68469	0.00725962	0.0606367	319767	Atp10b	ATPase, class V, type 10B [Source:MGI Symbol;Acc:MGI:2442688]
Gm36210	ENSMUSG00000110221	1.78617	6.65657	2.48055	2.68351	0.00728545	0.0608201	102640043	Gm36210	predicted gene, 36210 [Source:MGI Symbol;Acc:MGI:5595369]
Ephx4	ENSMUSG00000033805	1.92298	5.90796	2.20197	2.68303	0.00729578	0.0608292	384214	Ephx4	epoxide hydrolase 4 [Source:MGI Symbol;Acc:MGI:2686228]
Kcnh5	ENSMUSG00000034402	1.35183	4.08592	1.52274	2.68326	0.00729072	0.0608292	238271	Kcnh5	potassium voltage-gated channel, subfamily H (eag-related), member 5 [Source:MGI Symbol;Acc:MGI:3584508]
Gm9320	ENSMUSG00000100865	25.2287	-1.70084	0.633951	-2.68293	0.00729811	0.0608292	NA	Gm9320	predicted gene 9320 [Source:MGI Symbol;Acc:MGI:3645000]
Epb41l4b	ENSMUSG00000028434	13.4252	2.76945	1.03242	2.68248	0.00730776	0.0608774	54357	Epb41l4b	erythrocyte membrane protein band 4.1 like 4b [Source:MGI Symbol;Acc:MGI:1859149]
Zbtb22	ENSMUSG00000051390	9.63683	-2.91482	1.08688	-2.68183	0.00732202	0.0609318	81630	Zbtb22	zinc finger and BTB domain containing 22 [Source:MGI Symbol;Acc:MGI:1931870]
Gm15473	ENSMUSG00000084772	3.5351	4.39608	1.63913	2.68196	0.00731912	0.0609318	NA	Gm15473	predicted gene 15473 [Source:MGI Symbol;Acc:MGI:3705105]
Pgls	ENSMUSG00000031807	75.9881	-1.26785	0.472844	-2.68134	0.00733283	0.0609573	66171	Pgls	6-phosphogluconolactonase [Source:MGI Symbol;Acc:MGI:1913421]
Pyroxd2	ENSMUSG00000060224	2.17701	3.27234	1.22036	2.68146	0.00733014	0.0609573	74580	Pyroxd2	pyridine nucleotide-disulphide oxidoreductase domain 2 [Source:MGI Symbol;Acc:MGI:1921830]
Hmcn2	ENSMUSG00000055632	5.59064	2.29458	0.855911	2.68087	0.00734315	0.0610109	665700	Hmcn2	hemicentin 2 [Source:MGI Symbol;Acc:MGI:2677838]
Kif6	ENSMUSG00000023999	1.83668	4.21877	1.57447	2.67949	0.00737355	0.0611482	319991	Kif6	kinesin family member 6 [Source:MGI Symbol;Acc:MGI:1098238]
Soat1	ENSMUSG00000026600	645.925	-1.22595	0.457479	-2.67979	0.00736683	0.0611482	20652	Soat1	sterol O-acyltransferase 1 [Source:MGI Symbol;Acc:MGI:104665]
Nek2	ENSMUSG00000026622	5.38743	-3.22858	1.20502	-2.67928	0.00737805	0.0611482	18005	Nek2	NIMA (never in mitosis gene a)-related expressed kinase 2 [Source:MGI Symbol;Acc:MGI:109359]
Egr1	ENSMUSG00000038418	27.2219	-1.89246	0.706344	-2.67923	0.00737909	0.0611482	13653	Egr1	early growth response 1 [Source:MGI Symbol;Acc:MGI:95295]
Gm8189	ENSMUSG00000110298	91.6705	-1.8501	0.690414	-2.6797	0.00736884	0.0611482	NA	Gm8189	predicted gene 8189 [Source:MGI Symbol;Acc:MGI:3779786]
Ears2	ENSMUSG00000030871	6.03202	-3.45379	1.28954	-2.67831	0.00739954	0.0612855	67417	Ears2	glutamyl-tRNA synthetase 2, mitochondrial [Source:MGI Symbol;Acc:MGI:1914667]
Gm9077	ENSMUSG00000110250	2.52587	2.71479	1.014	2.6773	0.00742191	0.0614384	NA	Gm9077	predicted gene 9077 [Source:MGI Symbol;Acc:MGI:3644458]
Tgm6	ENSMUSG00000027403	25.646	3.02717	1.13148	2.67541	0.00746368	0.0617518	241636	Tgm6	transglutaminase 6 [Source:MGI Symbol;Acc:MGI:3044321]
Rbbp5	ENSMUSG00000026439	29.7004	-1.9275	0.720697	-2.67449	0.00748426	0.0618571	213464	Rbbp5	retinoblastoma binding protein 5, histone lysine methyltransferase complex subunit [Source:MGI Symbol;Acc:MGI:1918367]
Tle3	ENSMUSG00000032280	216.969	-1.11569	0.417155	-2.67452	0.00748355	0.0618571	21887	Tle3	transducin-like enhancer of split 3 [Source:MGI Symbol;Acc:MGI:104634]
Psme4	ENSMUSG00000040850	52.5112	-1.4434	0.539802	-2.67395	0.00749644	0.0619253	103554	Psme4	proteasome (prosome, macropain) activator subunit 4 [Source:MGI Symbol;Acc:MGI:2143994]
Ints6l	ENSMUSG00000035967	37.1707	2.47668	0.926846	2.67216	0.00753657	0.0621589	236790	Ints6l	integrator complex subunit 6 like [Source:MGI Symbol;Acc:MGI:2442593]
Klri1	ENSMUSG00000067610	5.76043	4.05874	1.51889	2.67218	0.00753597	0.0621589	503550	Klri1	killer cell lectin-like receptor family I member 1 [Source:MGI Symbol;Acc:MGI:3530275]
Vmn2r45	ENSMUSG00000090662	2.01895	7.18261	2.68778	2.67232	0.00753297	0.0621589	100042810	Vmn2r45	vomeronasal 2, receptor 45 [Source:MGI Symbol;Acc:MGI:3757883]
Slc12a5	ENSMUSG00000017740	2.42974	3.50734	1.31272	2.6718	0.0075445	0.0621911	57138	Slc12a5	solute carrier family 12, member 5 [Source:MGI Symbol;Acc:MGI:1862037]
A430010J10Rik	ENSMUSG00000097603	17.807	2.18516	0.817913	2.67163	0.00754837	0.0621911	NA	A430010J10Rik	RIKEN cDNA A430010J10 gene [Source:MGI Symbol;Acc:MGI:2442501]
Nr2c2	ENSMUSG00000005893	185.329	1.08531	0.406342	2.67093	0.0075641	0.0622881	22026	Nr2c2	nuclear receptor subfamily 2, group C, member 2 [Source:MGI Symbol;Acc:MGI:1352466]
Gm20033	ENSMUSG00000097640	11.7536	3.88554	1.45495	2.67057	0.00757235	0.0623236	NA	Gm20033	predicted gene, 20033 [Source:MGI Symbol;Acc:MGI:5012218]
Atp6v0c	ENSMUSG00000024121	22.6036	-1.46389	0.548559	-2.66862	0.00761643	0.0626209	11984	Atp6v0c	ATPase, H+ transporting, lysosomal V0 subunit C [Source:MGI Symbol;Acc:MGI:88116]
Gm43273	ENSMUSG00000104966	1.66673	3.94607	1.47866	2.66869	0.0076148	0.0626209	NA	Gm43273	predicted gene 43273 [Source:MGI Symbol;Acc:MGI:5663410]
Hmox2	ENSMUSG00000004070	62.0418	1.88451	0.706237	2.66838	0.00762184	0.0626327	15369	Hmox2	heme oxygenase 2 [Source:MGI Symbol;Acc:MGI:109373]
Gm48585	ENSMUSG00000113250	5.48675	4.9979	1.87321	2.66809	0.0076283	0.0626531	NA	Gm48585	predicted gene, 48585 [Source:MGI Symbol;Acc:MGI:6098155]
Vwa8	ENSMUSG00000058997	13.982	-2.29107	0.859253	-2.66635	0.007668	0.0629463	219189	Vwa8	von Willebrand factor A domain containing 8 [Source:MGI Symbol;Acc:MGI:1919008]
Myo5b	ENSMUSG00000025885	10.604	3.65529	1.37101	2.66612	0.00767319	0.0629562	17919	Myo5b	myosin VB [Source:MGI Symbol;Acc:MGI:106598]
Ttc26	ENSMUSG00000056832	1.73009	3.44027	1.291	2.66482	0.00770302	0.063168	264134	Ttc26	tetratricopeptide repeat domain 26 [Source:MGI Symbol;Acc:MGI:2444853]
Gm24407	ENSMUSG00000094377	5.03544	2.71201	1.01781	2.66455	0.00770906	0.0631846	NA	Gm24407	predicted gene, 24407 [Source:MGI Symbol;Acc:MGI:5454184]
Masp1	ENSMUSG00000022887	4.36774	3.50934	1.31731	2.66401	0.00772145	0.0632533	17174	Masp1	mannan-binding lectin serine peptidase 1 [Source:MGI Symbol;Acc:MGI:88492]
Zfp943	ENSMUSG00000053347	11.8654	-4.08182	1.53284	-2.66291	0.00774676	0.0634276	74670	Zfp943	zinc finger prtoein 943 [Source:MGI Symbol;Acc:MGI:1921920]
Txnrd3	ENSMUSG00000000811	5.31749	3.26785	1.22742	2.66236	0.00775943	0.0634654	232223	Txnrd3	thioredoxin reductase 3 [Source:MGI Symbol;Acc:MGI:2386711]
Gm43920	ENSMUSG00000107534	7.75735	2.98258	1.12026	2.6624	0.00775848	0.0634654	NA	Gm43920	predicted gene, 43920 [Source:MGI Symbol;Acc:MGI:5690312]
Gm43667	ENSMUSG00000105135	3.90774	-4.72787	1.77604	-2.66203	0.00776713	0.0634954	NA	Gm43667	predicted gene 43667 [Source:MGI Symbol;Acc:MGI:5663804]
2310075C17Rik	ENSMUSG00000089718	10.8938	5.04958	1.89737	2.66135	0.0077827	0.0635897	NA	2310075C17Rik	RIKEN cDNA 2310075C17 gene [Source:MGI Symbol;Acc:MGI:1917444]
Baz2b	ENSMUSG00000026987	126.198	-1.25779	0.47266	-2.66109	0.0077888	0.0636065	407823	Baz2b	bromodomain adjacent to zinc finger domain, 2B [Source:MGI Symbol;Acc:MGI:2442782]
Kcnj3	ENSMUSG00000026824	2.32621	4.18555	1.57305	2.66078	0.00779595	0.0636319	16519	Kcnj3	potassium inwardly-rectifying channel, subfamily J, member 3 [Source:MGI Symbol;Acc:MGI:104742]
Gm37925	ENSMUSG00000102481	5.00565	3.69798	1.39003	2.66036	0.00780563	0.0636449	NA	Gm37925	predicted gene, 37925 [Source:MGI Symbol;Acc:MGI:5611153]
Gm44135	ENSMUSG00000107715	6.08368	3.81435	1.43368	2.66053	0.00780181	0.0636449	NA	Gm44135	predicted gene, 44135 [Source:MGI Symbol;Acc:MGI:5690527]
Cep55	ENSMUSG00000024989	2.42083	-3.9869	1.49895	-2.65979	0.00781883	0.0637196	74107	Cep55	centrosomal protein 55 [Source:MGI Symbol;Acc:MGI:1921357]
Trmt13	ENSMUSG00000033439	13.6054	2.54121	0.955539	2.65946	0.00782668	0.0637506	229780	Trmt13	tRNA methyltransferase 13 [Source:MGI Symbol;Acc:MGI:1925219]
Prune1	ENSMUSG00000015711	9.69441	-3.21433	1.20926	-2.6581	0.00785821	0.0639744	229589	Prune1	prune exopolyphosphatase [Source:MGI Symbol;Acc:MGI:1925152]
Ubxn2b	ENSMUSG00000028243	73.1368	-2.06311	0.776312	-2.65758	0.0078704	0.0640405	68053	Ubxn2b	UBX domain protein 2B [Source:MGI Symbol;Acc:MGI:1915303]
Sez6	ENSMUSG00000000632	4.90654	2.71178	1.02102	2.65594	0.0079087	0.0643189	20370	Sez6	seizure related gene 6 [Source:MGI Symbol;Acc:MGI:104745]
Unk	ENSMUSG00000020770	48.897	-1.99287	0.750853	-2.65414	0.00795107	0.0646302	217331	Unk	unkempt family zinc finger [Source:MGI Symbol;Acc:MGI:2442456]
Mir22hg	ENSMUSG00000085148	13.6697	-4.07785	1.53667	-2.6537	0.00796153	0.0646818	NA	Mir22hg	Mir22 host gene (non-protein coding) [Source:MGI Symbol;Acc:MGI:1914348]
Hacd4	ENSMUSG00000028497	2.26124	4.06932	1.53356	2.65352	0.00796579	0.064683	66775	Hacd4	3-hydroxyacyl-CoA dehydratase 4 [Source:MGI Symbol;Acc:MGI:1914025]
Sh3kbp1	ENSMUSG00000040990	200.183	1.23719	0.466627	2.65135	0.00801698	0.0650651	58194	Sh3kbp1	SH3-domain kinase binding protein 1 [Source:MGI Symbol;Acc:MGI:1889583]
Iqch	ENSMUSG00000037801	14.2296	4.19926	1.58406	2.65094	0.00802687	0.0651119	78250	Iqch	IQ motif containing H [Source:MGI Symbol;Acc:MGI:1925500]
Adgrb2	ENSMUSG00000028782	19.3533	3.91203	1.47591	2.65059	0.00803507	0.0651448	230775	Adgrb2	adhesion G protein-coupled receptor B2 [Source:MGI Symbol;Acc:MGI:2451244]
Uggt2	ENSMUSG00000042104	11.0291	2.95223	1.11411	2.64987	0.00805239	0.0652517	66435	Uggt2	UDP-glucose glycoprotein glucosyltransferase 2 [Source:MGI Symbol;Acc:MGI:1913685]
Plagl1	ENSMUSG00000019817	1.83607	4.44789	1.67877	2.6495	0.0080611	0.0652887	22634	Plagl1	pleiomorphic adenoma gene-like 1 [Source:MGI Symbol;Acc:MGI:1100874]
Daam2	ENSMUSG00000040260	2.30642	3.65764	1.38095	2.64864	0.00808165	0.0654215	76441	Daam2	dishevelled associated activator of morphogenesis 2 [Source:MGI Symbol;Acc:MGI:1923691]
Camsap1	ENSMUSG00000026933	40.5289	-2.68931	1.01565	-2.64788	0.00809989	0.0655355	227634	Camsap1	calmodulin regulated spectrin-associated protein 1 [Source:MGI Symbol;Acc:MGI:3036242]
Lratd1	ENSMUSG00000020607	2.84285	2.65628	1.00327	2.64761	0.0081063	0.0655536	105005	Lratd1	LRAT domain containing 1 [Source:MGI Symbol;Acc:MGI:2145011]
C230031I18Rik	ENSMUSG00000105202	9.62708	2.42023	0.914369	2.64688	0.00812371	0.0656607	NA	C230031I18Rik	RIKEN cDNA C230031I18 gene [Source:MGI Symbol;Acc:MGI:2445192]
Ptprk	ENSMUSG00000019889	5.14505	3.40028	1.28491	2.64631	0.00813747	0.0657382	19272	Ptprk	protein tyrosine phosphatase, receptor type, K [Source:MGI Symbol;Acc:MGI:103310]
Tef	ENSMUSG00000022389	75.8186	-1.36391	0.515583	-2.64537	0.00816008	0.0658871	21685	Tef	thyrotroph embryonic factor [Source:MGI Symbol;Acc:MGI:98663]
Fbxw27	ENSMUSG00000104614	5.41715	2.86059	1.08148	2.64508	0.00816718	0.0659107	76998	Fbxw27	F-box and WD-40 domain protein 27 [Source:MGI Symbol;Acc:MGI:1924248]
Slc9a2	ENSMUSG00000026062	3.18881	3.82991	1.44842	2.64421	0.00818823	0.0660467	226999	Slc9a2	solute carrier family 9 (sodium/hydrogen exchanger), member 2 [Source:MGI Symbol;Acc:MGI:105075]
Evx1	ENSMUSG00000005503	1.92813	3.43613	1.29988	2.64341	0.00820756	0.0661309	14028	Evx1	even-skipped homeobox 1 [Source:MGI Symbol;Acc:MGI:95461]
Fuz	ENSMUSG00000011658	5.23913	-3.05764	1.15665	-2.64352	0.00820485	0.0661309	70300	Fuz	fuzzy planar cell polarity protein [Source:MGI Symbol;Acc:MGI:1917550]
Dtnbp1	ENSMUSG00000057531	84.7608	-1.62256	0.613848	-2.64326	0.00821127	0.0661309	94245	Dtnbp1	dystrobrevin binding protein 1 [Source:MGI Symbol;Acc:MGI:2137586]
Eng	ENSMUSG00000026814	21.0496	2.67652	1.01275	2.64283	0.00822165	0.0661395	13805	Eng	endoglin [Source:MGI Symbol;Acc:MGI:95392]
Tnks1bp1	ENSMUSG00000033955	16.2625	-1.83512	0.694408	-2.64271	0.00822444	0.0661395	228140	Tnks1bp1	tankyrase 1 binding protein 1 [Source:MGI Symbol;Acc:MGI:2446193]
3110082I17Rik	ENSMUSG00000053553	8.19846	-4.29533	1.62536	-2.64269	0.00822493	0.0661395	73212	3110082I17Rik	RIKEN cDNA 3110082I17 gene [Source:MGI Symbol;Acc:MGI:1920462]
Gpr146	ENSMUSG00000044197	37.3634	-1.9258	0.728785	-2.64249	0.00823	0.0661465	80290	Gpr146	G protein-coupled receptor 146 [Source:MGI Symbol;Acc:MGI:1933113]
Dlc1	ENSMUSG00000031523	2.96753	2.8457	1.07772	2.64048	0.00827898	0.0665063	50768	Dlc1	deleted in liver cancer 1 [Source:MGI Symbol;Acc:MGI:1354949]
Etv1	ENSMUSG00000004151	5.72834	3.51361	1.33116	2.63952	0.00830246	0.0665988	14009	Etv1	ets variant 1 [Source:MGI Symbol;Acc:MGI:99254]
Ppp2ca	ENSMUSG00000020349	77.3404	-1.2509	0.473858	-2.63983	0.00829483	0.0665988	19052	Ppp2ca	protein phosphatase 2 (formerly 2A), catalytic subunit, alpha isoform [Source:MGI Symbol;Acc:MGI:1321159]
Pcdh20	ENSMUSG00000050505	2.12108	4.04376	1.53213	2.63931	0.00830741	0.0665988	219257	Pcdh20	protocadherin 20 [Source:MGI Symbol;Acc:MGI:2443376]
Hand2os1	ENSMUSG00000100510	3.32278	3.121	1.18244	2.63946	0.00830387	0.0665988	NA	Hand2os1	Hand2, opposite strand 1 [Source:MGI Symbol;Acc:MGI:5578769]
Ncbp2	ENSMUSG00000022774	29.381	-2.20192	0.834432	-2.63883	0.00831938	0.0666608	68092	Ncbp2	nuclear cap binding protein subunit 2 [Source:MGI Symbol;Acc:MGI:1915342]
Pde8b	ENSMUSG00000021684	8.42397	2.52075	0.955648	2.63773	0.0083462	0.0668156	218461	Pde8b	phosphodiesterase 8B [Source:MGI Symbol;Acc:MGI:2443999]
Gm43886	ENSMUSG00000107515	6.41067	4.99004	1.89182	2.63769	0.00834718	0.0668156	NA	Gm43886	predicted gene, 43886 [Source:MGI Symbol;Acc:MGI:5690278]
Cpne9	ENSMUSG00000030270	4.00927	3.40986	1.2929	2.63738	0.0083549	0.0668434	211232	Cpne9	copine family member IX [Source:MGI Symbol;Acc:MGI:2443052]
Car10	ENSMUSG00000056158	4.55937	3.22251	1.22237	2.63629	0.00838187	0.0670252	72605	Car10	carbonic anhydrase 10 [Source:MGI Symbol;Acc:MGI:1919855]
Tmem59l	ENSMUSG00000035964	32.3774	2.21351	0.83974	2.63595	0.0083902	0.0670578	67937	Tmem59l	transmembrane protein 59-like [Source:MGI Symbol;Acc:MGI:1915187]
Bcas3os1	ENSMUSG00000086199	6.74977	2.31117	0.87726	2.63453	0.00842537	0.0672784	NA	Bcas3os1	breast carcinoma amplified sequence 3, opposite strand 1 [Source:MGI Symbol;Acc:MGI:1918739]
Gm48755	ENSMUSG00000111951	4.19102	3.13024	1.18818	2.63449	0.00842635	0.0672784	NA	Gm48755	predicted gene, 48755 [Source:MGI Symbol;Acc:MGI:6098434]
Coq4	ENSMUSG00000026798	9.33914	2.342	0.889482	2.63299	0.00846363	0.0675047	227683	Coq4	coenzyme Q4 [Source:MGI Symbol;Acc:MGI:1098826]
Dclk1	ENSMUSG00000027797	3.20095	3.12757	1.18791	2.63284	0.00846741	0.0675047	13175	Dclk1	doublecortin-like kinase 1 [Source:MGI Symbol;Acc:MGI:1330861]
Gm8798	ENSMUSG00000110597	3.94817	5.13225	1.94933	2.63283	0.00846755	0.0675047	NA	Gm8798	predicted gene 8798 [Source:MGI Symbol;Acc:MGI:3646429]
Plekho2	ENSMUSG00000050721	21.2322	-2.01919	0.767167	-2.63201	0.00848818	0.0676349	102595	Plekho2	pleckstrin homology domain containing, family O member 2 [Source:MGI Symbol;Acc:MGI:2143132]
Flywch2	ENSMUSG00000023911	2.23444	-4.282	1.62718	-2.63154	0.00849989	0.0676598	76917	Flywch2	FLYWCH family member 2 [Source:MGI Symbol;Acc:MGI:1924167]
Acot9	ENSMUSG00000025287	35.5189	-2.56238	0.973703	-2.63159	0.00849873	0.0676598	56360	Acot9	acyl-CoA thioesterase 9 [Source:MGI Symbol;Acc:MGI:1928939]
Phldb1	ENSMUSG00000048537	8.10248	2.66088	1.01128	2.6312	0.0085084	0.0676933	102693	Phldb1	pleckstrin homology like domain, family B, member 1 [Source:MGI Symbol;Acc:MGI:2143230]
Ybey	ENSMUSG00000033126	12.9711	-2.27254	0.863782	-2.63092	0.00851537	0.0677146	216119	Ybey	ybeY metallopeptidase [Source:MGI Symbol;Acc:MGI:2656825]
Abhd3	ENSMUSG00000002475	1.7467	5.33856	2.02993	2.62993	0.00854032	0.0677293	106861	Abhd3	abhydrolase domain containing 3 [Source:MGI Symbol;Acc:MGI:2147183]
Dsc2	ENSMUSG00000024331	1.36022	5.8752	2.23346	2.63054	0.00852492	0.0677293	13506	Dsc2	desmocollin 2 [Source:MGI Symbol;Acc:MGI:103221]
Ppl	ENSMUSG00000039457	7.11954	2.54938	0.969414	2.62982	0.00854302	0.0677293	19041	Ppl	periplakin [Source:MGI Symbol;Acc:MGI:1194898]
Ly6m	ENSMUSG00000063522	3.97162	-4.83217	1.83701	-2.63045	0.0085272	0.0677293	67038	Ly6m	lymphocyte antigen 6 complex, locus M [Source:MGI Symbol;Acc:MGI:1914288]
Gm12596	ENSMUSG00000086952	3.74032	-4.5781	1.74056	-2.63025	0.00853233	0.0677293	NA	Gm12596	predicted gene 12596 [Source:MGI Symbol;Acc:MGI:3649247]
Hmgcs1	ENSMUSG00000093930	281.122	-1.21009	0.460119	-2.62994	0.00854001	0.0677293	208715	Hmgcs1	3-hydroxy-3-methylglutaryl-Coenzyme A synthase 1 [Source:MGI Symbol;Acc:MGI:107592]
Rab3gap2	ENSMUSG00000039318	33.7674	-2.26309	0.860813	-2.62902	0.0085631	0.0678202	98732	Rab3gap2	RAB3 GTPase activating protein subunit 2 [Source:MGI Symbol;Acc:MGI:1916043]
Gm16062	ENSMUSG00000087249	8.88714	-3.61161	1.37366	-2.62918	0.00855908	0.0678202	NA	Gm16062	predicted gene 16062 [Source:MGI Symbol;Acc:MGI:3802162]
Trim32	ENSMUSG00000051675	5.4341	-2.88558	1.098	-2.62802	0.00858834	0.0679536	69807	Trim32	tripartite motif-containing 32 [Source:MGI Symbol;Acc:MGI:1917057]
Gm10069	ENSMUSG00000059659	2.37972	5.68351	2.16267	2.62801	0.00858856	0.0679536	NA	Gm10069	predicted gene 10069 [Source:MGI Symbol;Acc:MGI:3641875]
Zdhhc1	ENSMUSG00000039199	7.49956	3.47806	1.32379	2.62735	0.0086053	0.0680177	70796	Zdhhc1	zinc finger, DHHC domain containing 1 [Source:MGI Symbol;Acc:MGI:1918046]
Gm43460	ENSMUSG00000106891	53.2551	-2.1243	0.808488	-2.6275	0.00860157	0.0680177	NA	Gm43460	predicted gene 43460 [Source:MGI Symbol;Acc:MGI:5663597]
4933408N05Rik	ENSMUSG00000084848	71.7482	3.70375	1.41049	2.62586	0.0086431	0.0682822	NA	4933408N05Rik	RIKEN cDNA 4933408N05 gene [Source:MGI Symbol;Acc:MGI:1918372]
Mindy3	ENSMUSG00000026767	33.9406	2.21043	0.842061	2.62503	0.00866421	0.0684147	66960	Mindy3	MINDY lysine 48 deubiquitinase 3 [Source:MGI Symbol;Acc:MGI:1914210]
[truncated: 17,192 more rows]

## Sheet: D_DE_IEL-KO-THY-KO
	ensembl_gene_id	baseMean	log2FoldChange	lfcSE	stat	pvalue	padj	entrezgene_id	external_gene_name	description
Gzmb	ENSMUSG00000015437	3177.21	8.12482	0.40778	19.9245	2.49396e-88	2.7653e-84	14939	Gzmb	granzyme B [Source:MGI Symbol;Acc:MGI:109267]
Nck2	ENSMUSG00000066877	1008.6	-6.29747	0.438811	-14.3512	1.04706e-46	5.80488e-43	17974	Nck2	non-catalytic region of tyrosine kinase adaptor protein 2 [Source:MGI Symbol;Acc:MGI:1306821]
Rgs1	ENSMUSG00000026358	2749.94	5.22208	0.374117	13.9584	2.79558e-44	1.03325e-40	50778	Rgs1	regulator of G-protein signaling 1 [Source:MGI Symbol;Acc:MGI:1354694]
Ccl5	ENSMUSG00000035042	5022.32	4.49105	0.327881	13.6972	1.05527e-42	2.92521e-39	20304	Ccl5	chemokine (C-C motif) ligand 5 [Source:MGI Symbol;Acc:MGI:98262]
Cd7	ENSMUSG00000025163	2428.91	4.5855	0.3472	13.2071	7.98591e-40	1.77095e-36	12516	Cd7	CD7 antigen [Source:MGI Symbol;Acc:MGI:88344]
5830411N06Rik	ENSMUSG00000054672	1044.35	-9.87306	0.756633	-13.0487	6.46586e-39	1.19489e-35	244234	5830411N06Rik	RIKEN cDNA 5830411N06 gene [Source:MGI Symbol;Acc:MGI:2443685]
Cd8a	ENSMUSG00000053977	1019.34	6.42777	0.519525	12.3724	3.68556e-35	5.83793e-32	12525	Cd8a	CD8 antigen, alpha chain [Source:MGI Symbol;Acc:MGI:88346]
Etv5	ENSMUSG00000013089	447.43	-8.09091	0.665905	-12.1502	5.71967e-34	7.92746e-31	104156	Etv5	ets variant 5 [Source:MGI Symbol;Acc:MGI:1096867]
Gzma	ENSMUSG00000023132	21452.4	5.03995	0.415611	12.1266	7.63318e-34	9.40407e-31	14938	Gzma	granzyme A [Source:MGI Symbol;Acc:MGI:109266]
Sdc4	ENSMUSG00000017009	845.006	-9.04272	0.842206	-10.7369	6.82672e-27	7.56946e-24	20971	Sdc4	syndecan 4 [Source:MGI Symbol;Acc:MGI:1349164]
Thy1	ENSMUSG00000032011	1837.49	-3.34254	0.324082	-10.3138	6.10111e-25	6.14992e-22	21838	Thy1	thymus cell antigen 1, theta [Source:MGI Symbol;Acc:MGI:98747]
Asb2	ENSMUSG00000021200	166.368	6.9292	0.692403	10.0075	1.4133e-23	1.30589e-20	65256	Asb2	ankyrin repeat and SOCS box-containing 2 [Source:MGI Symbol;Acc:MGI:1929743]
Maf	ENSMUSG00000055435	1628.08	-4.82751	0.485556	-9.94224	2.72632e-23	2.32534e-20	17132	Maf	avian musculoaponeurotic fibrosarcoma oncogene homolog [Source:MGI Symbol;Acc:MGI:96909]
Sox4	ENSMUSG00000076431	600.075	-8.0825	0.821039	-9.84423	7.25934e-23	5.7494e-20	20677	Sox4	SRY (sex determining region Y)-box 4 [Source:MGI Symbol;Acc:MGI:98366]
Itga1	ENSMUSG00000042284	456.209	6.8465	0.71495	9.57619	1.00689e-21	7.44296e-19	109700	Itga1	integrin alpha 1 [Source:MGI Symbol;Acc:MGI:96599]
Spry2	ENSMUSG00000022114	6295.42	2.69244	0.28572	9.42334	4.36951e-21	3.02807e-18	24064	Spry2	sprouty RTK signaling antagonist 2 [Source:MGI Symbol;Acc:MGI:1345138]
Neurl3	ENSMUSG00000047180	462.97	6.84185	0.727963	9.39862	5.52847e-21	3.60586e-18	214854	Neurl3	neuralized E3 ubiquitin protein ligase 3 [Source:MGI Symbol;Acc:MGI:2429944]
Cables1	ENSMUSG00000040957	236.174	7.3846	0.790134	9.34601	9.10201e-21	5.60684e-18	63955	Cables1	CDK5 and Abl enzyme substrate 1 [Source:MGI Symbol;Acc:MGI:1927065]
Tmem151b	ENSMUSG00000096847	236.933	-7.08935	0.773515	-9.16512	4.94928e-20	2.8883e-17	210573	Tmem151b	transmembrane protein 151B [Source:MGI Symbol;Acc:MGI:2685169]
Kcnn4	ENSMUSG00000054342	437.401	-8.68144	0.955452	-9.08621	1.02556e-19	5.68569e-17	16534	Kcnn4	potassium intermediate/small conductance calcium-activated channel, subfamily N, member 4 [Source:MGI Symbol;Acc:MGI:1277957]
Sytl3	ENSMUSG00000041831	242.285	4.0551	0.452604	8.95949	3.26172e-19	1.72219e-16	83672	Sytl3	synaptotagmin-like 3 [Source:MGI Symbol;Acc:MGI:1933367]
Blk	ENSMUSG00000014453	132.881	-6.10454	0.682013	-8.95076	3.53036e-19	1.7793e-16	12143	Blk	B lymphoid kinase [Source:MGI Symbol;Acc:MGI:88169]
Cd6	ENSMUSG00000024670	140.029	-6.45524	0.759001	-8.50492	1.81721e-17	8.76051e-15	12511	Cd6	CD6 antigen [Source:MGI Symbol;Acc:MGI:103566]
Ncf1	ENSMUSG00000015950	257.371	4.40997	0.521418	8.45766	2.72803e-17	1.26035e-14	17969	Ncf1	neutrophil cytosolic factor 1 [Source:MGI Symbol;Acc:MGI:97283]
B630019A10Rik	ENSMUSG00000068463	284.956	-7.73315	0.916409	-8.43854	3.21322e-17	1.42513e-14	NA	B630019A10Rik	RIKEN cDNA B630019A10 gene [Source:MGI Symbol;Acc:MGI:2443371]
Klrd1	ENSMUSG00000030165	329.096	4.57678	0.545838	8.38487	5.07803e-17	2.08538e-14	16643	Klrd1	killer cell lectin-like receptor, subfamily D, member 1 [Source:MGI Symbol;Acc:MGI:1196275]
Junb	ENSMUSG00000052837	1170.69	2.80968	0.335059	8.38563	5.04543e-17	2.08538e-14	16477	Junb	jun B proto-oncogene [Source:MGI Symbol;Acc:MGI:96647]
Smox	ENSMUSG00000027333	86.8789	-6.66029	0.797922	-8.34704	6.99926e-17	2.77171e-14	228608	Smox	spermine oxidase [Source:MGI Symbol;Acc:MGI:2445356]
Cd200r2	ENSMUSG00000090176	193.466	8.8512	1.06282	8.32806	8.21805e-17	3.14213e-14	271375	Cd200r2	Cd200 receptor 2 [Source:MGI Symbol;Acc:MGI:3042847]
Endou	ENSMUSG00000022468	98.1867	-5.78048	0.703065	-8.22183	2.00422e-16	7.40759e-14	19011	Endou	endonuclease, polyU-specific [Source:MGI Symbol;Acc:MGI:97746]
Nav2	ENSMUSG00000052512	504.543	-4.80292	0.584936	-8.21102	2.1932e-16	7.84458e-14	78286	Nav2	neuron navigator 2 [Source:MGI Symbol;Acc:MGI:2183691]
Dhrs3	ENSMUSG00000066026	273.531	-7.80138	0.955499	-8.16471	3.22203e-16	1.11643e-13	20148	Dhrs3	dehydrogenase/reductase (SDR family) member 3 [Source:MGI Symbol;Acc:MGI:1315215]
Glp1r	ENSMUSG00000024027	4288.19	7.84245	0.962223	8.15035	3.62879e-16	1.21927e-13	14652	Glp1r	glucagon-like peptide 1 receptor [Source:MGI Symbol;Acc:MGI:99571]
Itgae	ENSMUSG00000005947	410.947	3.17561	0.389837	8.14599	3.76192e-16	1.22683e-13	16407	Itgae	integrin alpha E, epithelial-associated [Source:MGI Symbol;Acc:MGI:1298377]
Gpx8	ENSMUSG00000021760	316.338	9.36291	1.15465	8.10889	5.10842e-16	1.57339e-13	69590	Gpx8	glutathione peroxidase 8 (putative) [Source:MGI Symbol;Acc:MGI:1916840]
B930095G15Rik	ENSMUSG00000085133	418.538	8.24957	1.017	8.11168	4.99257e-16	1.57339e-13	NA	B930095G15Rik	RIKEN cDNA B930095G15 gene [Source:MGI Symbol;Acc:MGI:2443701]
Abcb1a	ENSMUSG00000040584	164.985	8.34298	1.03546	8.05727	7.80181e-16	2.33801e-13	18671	Abcb1a	ATP-binding cassette, sub-family B (MDR/TAP), member 1A [Source:MGI Symbol;Acc:MGI:97570]
Tuba1c	ENSMUSG00000043091	131.402	4.30049	0.534031	8.05289	8.08623e-16	2.35948e-13	22146	Tuba1c	tubulin, alpha 1C [Source:MGI Symbol;Acc:MGI:1095409]
Car2	ENSMUSG00000027562	203.646	7.94961	0.990153	8.02867	9.85386e-16	2.80153e-13	12349	Car2	carbonic anhydrase 2 [Source:MGI Symbol;Acc:MGI:88269]
Fcer1g	ENSMUSG00000058715	709.355	4.70447	0.591805	7.94936	1.87481e-15	5.19696e-13	14127	Fcer1g	Fc receptor, IgE, high affinity I, gamma polypeptide [Source:MGI Symbol;Acc:MGI:95496]
Sell	ENSMUSG00000026581	320.176	-9.28931	1.17051	-7.9361	2.08643e-15	5.64253e-13	20343	Sell	selectin, lymphocyte [Source:MGI Symbol;Acc:MGI:98279]
Ifngr2	ENSMUSG00000022965	139.726	-6.311	0.796453	-7.92388	2.30218e-15	6.07775e-13	15980	Ifngr2	interferon gamma receptor 2 [Source:MGI Symbol;Acc:MGI:107654]
Fgl2	ENSMUSG00000039899	207.947	7.76591	0.98208	7.90762	2.62366e-15	6.76539e-13	14190	Fgl2	fibrinogen-like protein 2 [Source:MGI Symbol;Acc:MGI:103266]
Igfbp4	ENSMUSG00000017493	138.323	-6.8158	0.862772	-7.89988	2.79173e-15	7.03516e-13	16010	Igfbp4	insulin-like growth factor binding protein 4 [Source:MGI Symbol;Acc:MGI:96439]
Arap3	ENSMUSG00000024451	1127.96	3.07489	0.394922	7.78608	6.91184e-15	1.70308e-12	106952	Arap3	ArfGAP with RhoGAP domain, ankyrin repeat and PH domain 3 [Source:MGI Symbol;Acc:MGI:2147274]
Acoxl	ENSMUSG00000027380	108.804	7.00395	0.901333	7.77065	7.80829e-15	1.88214e-12	74121	Acoxl	acyl-Coenzyme A oxidase-like [Source:MGI Symbol;Acc:MGI:1921371]
Uhrf1bp1l	ENSMUSG00000019951	77.0718	-6.45311	0.838747	-7.69374	1.42892e-14	3.37104e-12	75089	Uhrf1bp1l	UHRF1 (ICBP90) binding protein 1-like [Source:MGI Symbol;Acc:MGI:2442888]
Gm28942	ENSMUSG00000100170	198.142	5.83436	0.758925	7.68766	1.4985e-14	3.46154e-12	NA	Gm28942	predicted gene 28942 [Source:MGI Symbol;Acc:MGI:5579648]
Mxd1	ENSMUSG00000001156	610.766	2.62492	0.342328	7.66786	1.74885e-14	3.95739e-12	17119	Mxd1	MAX dimerization protein 1 [Source:MGI Symbol;Acc:MGI:96908]
Lef1	ENSMUSG00000027985	409.822	-5.70491	0.745816	-7.64922	2.02197e-14	4.48391e-12	16842	Lef1	lymphoid enhancer binding factor 1 [Source:MGI Symbol;Acc:MGI:96770]
Gm17764	ENSMUSG00000100744	231.008	5.09943	0.676493	7.53803	4.77108e-14	1.03729e-11	NA	Gm17764	predicted gene, 17764 [Source:MGI Symbol;Acc:MGI:5009928]
Errfi1	ENSMUSG00000028967	201.46	6.36688	0.856464	7.43391	1.05431e-13	2.24812e-11	74155	Errfi1	ERBB receptor feedback inhibitor 1 [Source:MGI Symbol;Acc:MGI:1921405]
Cd163l1	ENSMUSG00000025461	146.042	-9.70926	1.317	-7.37228	1.67735e-13	3.50914e-11	244233	Cd163l1	CD163 molecule-like 1 [Source:MGI Symbol;Acc:MGI:2443796]
Chsy1	ENSMUSG00000032640	1234.1	2.85893	0.388807	7.35307	1.93711e-13	3.97753e-11	269941	Chsy1	chondroitin sulfate synthase 1 [Source:MGI Symbol;Acc:MGI:2681120]
Fosl2	ENSMUSG00000029135	308.039	4.22686	0.576282	7.33471	2.22209e-13	4.47973e-11	14284	Fosl2	fos-like antigen 2 [Source:MGI Symbol;Acc:MGI:102858]
Sox13	ENSMUSG00000070643	269.688	-8.25121	1.13222	-7.28763	3.15444e-13	6.24579e-11	20668	Sox13	SRY (sex determining region Y)-box 13 [Source:MGI Symbol;Acc:MGI:98361]
Tyrobp	ENSMUSG00000030579	751.25	2.99347	0.411025	7.28294	3.26618e-13	6.35358e-11	22177	Tyrobp	TYRO protein tyrosine kinase binding protein [Source:MGI Symbol;Acc:MGI:1277211]
Tnfrsf1b	ENSMUSG00000028599	452.409	3.27329	0.450482	7.26619	3.6977e-13	7.06899e-11	21938	Tnfrsf1b	tumor necrosis factor receptor superfamily, member 1b [Source:MGI Symbol;Acc:MGI:1314883]
Klrh1	ENSMUSG00000071158	86.0246	6.10279	0.84222	7.24608	4.29001e-13	8.06231e-11	232415	Klrh1	killer cell lectin-like receptor subfamily H, member 1 [Source:MGI Symbol;Acc:MGI:2685002]
Sytl1	ENSMUSG00000028860	84.6731	-3.93681	0.544406	-7.23139	4.78073e-13	8.8348e-11	269589	Sytl1	synaptotagmin-like 1 [Source:MGI Symbol;Acc:MGI:1933365]
Plek	ENSMUSG00000020120	144.611	6.39051	0.890129	7.17931	7.00657e-13	1.27211e-10	56193	Plek	pleckstrin [Source:MGI Symbol;Acc:MGI:1860485]
Cxcr4	ENSMUSG00000045382	1248.59	-4.37091	0.608996	-7.17724	7.11316e-13	1.27211e-10	12767	Cxcr4	chemokine (C-X-C motif) receptor 4 [Source:MGI Symbol;Acc:MGI:109563]
Myb	ENSMUSG00000019982	126.904	-6.22268	0.868193	-7.1674	7.64364e-13	1.34528e-10	17863	Myb	myeloblastosis oncogene [Source:MGI Symbol;Acc:MGI:97249]
Itgax	ENSMUSG00000030789	260.42	5.53598	0.774828	7.14478	9.01375e-13	1.56163e-10	16411	Itgax	integrin alpha X [Source:MGI Symbol;Acc:MGI:96609]
Ptprf	ENSMUSG00000033295	83.1848	-5.28676	0.745102	-7.09536	1.29016e-12	2.20081e-10	19268	Ptprf	protein tyrosine phosphatase, receptor type, F [Source:MGI Symbol;Acc:MGI:102695]
Litaf	ENSMUSG00000022500	1039.42	3.55578	0.50161	7.08874	1.3534e-12	2.27371e-10	56722	Litaf	LPS-induced TN factor [Source:MGI Symbol;Acc:MGI:1929512]
Hic1	ENSMUSG00000043099	86.9337	6.25357	0.888015	7.04219	1.89248e-12	3.13191e-10	15248	Hic1	hypermethylated in cancer 1 [Source:MGI Symbol;Acc:MGI:1338010]
Gm4956	ENSMUSG00000025936	122.985	6.42048	0.915884	7.01015	2.38065e-12	3.88186e-10	NA	Gm4956	predicted gene 4956 [Source:MGI Symbol;Acc:MGI:3647976]
Sema4a	ENSMUSG00000028064	72.3621	-6.56164	0.938505	-6.99159	2.71781e-12	4.3674e-10	20351	Sema4a	sema domain, immunoglobulin domain (Ig), transmembrane domain (TM) and short cytoplasmic domain, (semaphorin) 4A [Source:MGI Symbol;Acc:MGI:107560]
Elmod3	ENSMUSG00000056698	139.376	-3.86516	0.554772	-6.96712	3.2349e-12	5.12408e-10	232089	Elmod3	ELMO/CED-12 domain containing 3 [Source:MGI Symbol;Acc:MGI:2445168]
Tespa1	ENSMUSG00000034833	124.459	-4.08308	0.588586	-6.9371	4.00222e-12	6.25023e-10	67596	Tespa1	thymocyte expressed, positive selection associated 1 [Source:MGI Symbol;Acc:MGI:1914846]
Klra6	ENSMUSG00000061769	194.183	9.12832	1.31652	6.9337	4.09984e-12	6.31375e-10	16637	Klra6	killer cell lectin-like receptor, subfamily A, member 6 [Source:MGI Symbol;Acc:MGI:101902]
A630023P12Rik	ENSMUSG00000048215	64.3746	-8.34052	1.20789	-6.90502	5.01958e-12	7.62427e-10	NA	A630023P12Rik	RIKEN cDNA A630023P12 gene [Source:MGI Symbol;Acc:MGI:2445162]
Abcb9	ENSMUSG00000029408	136.032	2.71327	0.396719	6.83929	7.95865e-12	1.19251e-09	56325	Abcb9	ATP-binding cassette, sub-family B (MDR/TAP), member 9 [Source:MGI Symbol;Acc:MGI:1861729]
Rapgef3	ENSMUSG00000022469	60.5579	-6.23784	0.913913	-6.82542	8.76655e-12	1.29605e-09	223864	Rapgef3	Rap guanine nucleotide exchange factor (GEF) 3 [Source:MGI Symbol;Acc:MGI:2441741]
Ppp1r3b	ENSMUSG00000046794	154.765	4.47844	0.657761	6.80861	9.85482e-12	1.43777e-09	244416	Ppp1r3b	protein phosphatase 1, regulatory subunit 3B [Source:MGI Symbol;Acc:MGI:2177268]
Art2b	ENSMUSG00000030651	87.7804	6.73529	0.991273	6.79458	1.08626e-11	1.56422e-09	11872	Art2b	ADP-ribosyltransferase 2b [Source:MGI Symbol;Acc:MGI:107545]
Cd200r4	ENSMUSG00000062082	139.938	7.98048	1.1837	6.74195	1.56272e-11	2.22147e-09	239849	Cd200r4	CD200 receptor 4 [Source:MGI Symbol;Acc:MGI:3036289]
Dapk2	ENSMUSG00000032380	115.205	6.06483	0.902125	6.72283	1.78228e-11	2.50151e-09	13143	Dapk2	death-associated protein kinase 2 [Source:MGI Symbol;Acc:MGI:1341297]
Pkp4	ENSMUSG00000026991	451.657	2.28815	0.3411	6.70814	1.97119e-11	2.73208e-09	227937	Pkp4	plakophilin 4 [Source:MGI Symbol;Acc:MGI:109281]
Klf2	ENSMUSG00000055148	37.8697	-5.35292	0.7986	-6.70288	2.04349e-11	2.79731e-09	16598	Klf2	Kruppel-like factor 2 (lung) [Source:MGI Symbol;Acc:MGI:1342772]
Baz2b	ENSMUSG00000026987	126.198	-3.27692	0.489927	-6.68858	2.25346e-11	3.04711e-09	407823	Baz2b	bromodomain adjacent to zinc finger domain, 2B [Source:MGI Symbol;Acc:MGI:2442782]
Lingo4	ENSMUSG00000044505	94.5906	-7.64152	1.14798	-6.65652	2.80388e-11	3.74571e-09	320747	Lingo4	leucine rich repeat and Ig domain containing 4 [Source:MGI Symbol;Acc:MGI:2444651]
Gm2629	ENSMUSG00000117613	91.3828	-8.61901	1.29573	-6.65186	2.89415e-11	3.82028e-09	NA	Gm2629	predicted gene 2629 [Source:MGI Symbol;Acc:MGI:3780797]
Zfp292	ENSMUSG00000039967	80.6746	-5.07774	0.76453	-6.64165	3.10196e-11	4.04642e-09	30046	Zfp292	zinc finger protein 292 [Source:MGI Symbol;Acc:MGI:1353423]
Gimap7	ENSMUSG00000043931	143.917	5.09274	0.767092	6.63903	3.15754e-11	4.07103e-09	231932	Gimap7	GTPase, IMAP family member 7 [Source:MGI Symbol;Acc:MGI:1349657]
E130307A14Rik	ENSMUSG00000087177	94.6763	-5.15181	0.779749	-6.60701	3.92157e-11	4.99797e-09	NA	E130307A14Rik	RIKEN cDNA E130307A14 gene [Source:MGI Symbol;Acc:MGI:3036287]
Acox1	ENSMUSG00000020777	69.9133	-4.9811	0.755708	-6.5913	4.35981e-11	5.48233e-09	11430	Acox1	acyl-Coenzyme A oxidase 1, palmitoyl [Source:MGI Symbol;Acc:MGI:1330812]
Epcam	ENSMUSG00000045394	103.455	4.44301	0.674213	6.58992	4.4005e-11	5.48233e-09	17075	Epcam	epithelial cell adhesion molecule [Source:MGI Symbol;Acc:MGI:106653]
Adgrg5	ENSMUSG00000061577	588.963	4.15124	0.630649	6.58249	4.62621e-11	5.6995e-09	382045	Adgrg5	adhesion G protein-coupled receptor G5 [Source:MGI Symbol;Acc:MGI:2685955]
Gxylt1	ENSMUSG00000036197	82.396	5.43196	0.829501	6.54847	5.81289e-11	7.08278e-09	223827	Gxylt1	glucoside xylosyltransferase 1 [Source:MGI Symbol;Acc:MGI:2684933]
Cd28	ENSMUSG00000026012	917.146	-7.3186	1.12036	-6.53236	6.47431e-11	7.766e-09	12487	Cd28	CD28 antigen [Source:MGI Symbol;Acc:MGI:88327]
Ubash3a	ENSMUSG00000042345	74.6443	-4.00023	0.612457	-6.53145	6.51369e-11	7.766e-09	328795	Ubash3a	ubiquitin associated and SH3 domain containing, A [Source:MGI Symbol;Acc:MGI:1926074]
Sh2d1a	ENSMUSG00000005696	63.8003	-7.84619	1.20809	-6.49469	8.32051e-11	9.81467e-09	20400	Sh2d1a	SH2 domain containing 1A [Source:MGI Symbol;Acc:MGI:1328352]
Mpp7	ENSMUSG00000057440	161.261	-3.64944	0.563265	-6.47909	9.22802e-11	1.07706e-08	75739	Mpp7	membrane protein, palmitoylated 7 (MAGUK p55 subfamily member 7) [Source:MGI Symbol;Acc:MGI:1922989]
Ehd1	ENSMUSG00000024772	224.865	3.02596	0.467622	6.47094	9.73943e-11	1.1249e-08	13660	Ehd1	EH-domain containing 1 [Source:MGI Symbol;Acc:MGI:1341878]
Sh2d2a	ENSMUSG00000028071	1363.46	2.1078	0.326438	6.45697	1.06817e-10	1.22102e-08	27371	Sh2d2a	SH2 domain containing 2A [Source:MGI Symbol;Acc:MGI:1351596]
Tesc	ENSMUSG00000029359	71.85	4.55155	0.705198	6.45428	1.08733e-10	1.23023e-08	57816	Tesc	tescalcin [Source:MGI Symbol;Acc:MGI:1930803]
Cd5	ENSMUSG00000024669	70.9383	-5.58572	0.866808	-6.44401	1.16357e-10	1.29017e-08	12507	Cd5	CD5 antigen [Source:MGI Symbol;Acc:MGI:88340]
Tmprss13	ENSMUSG00000037129	67.3815	-7.16393	1.11157	-6.44487	1.15698e-10	1.29017e-08	214531	Tmprss13	transmembrane protease, serine 13 [Source:MGI Symbol;Acc:MGI:2682935]
Serpina3g	ENSMUSG00000041481	396.32	2.69038	0.418208	6.43311	1.25021e-10	1.37251e-08	20715	Serpina3g	serine (or cysteine) peptidase inhibitor, clade A, member 3G [Source:MGI Symbol;Acc:MGI:105046]
Pltp	ENSMUSG00000017754	46.0073	6.56911	1.02721	6.39507	1.6047e-10	1.7444e-08	18830	Pltp	phospholipid transfer protein [Source:MGI Symbol;Acc:MGI:103151]
Hnrnpll	ENSMUSG00000024095	92.706	-4.52869	0.710606	-6.373	1.8537e-10	1.99552e-08	72692	Hnrnpll	heterogeneous nuclear ribonucleoprotein L-like [Source:MGI Symbol;Acc:MGI:1919942]
Acot7	ENSMUSG00000028937	174.281	4.07973	0.641991	6.35481	2.0868e-10	2.22485e-08	70025	Acot7	acyl-CoA thioesterase 7 [Source:MGI Symbol;Acc:MGI:1917275]
Ccdc85c	ENSMUSG00000084883	1084.95	2.45859	0.388143	6.33424	2.38516e-10	2.51873e-08	668158	Ccdc85c	coiled-coil domain containing 85C [Source:MGI Symbol;Acc:MGI:3644008]
Ccrl2	ENSMUSG00000043953	52.2997	5.90933	0.93375	6.3286	2.47401e-10	2.58791e-08	54199	Ccrl2	chemokine (C-C motif) receptor-like 2 [Source:MGI Symbol;Acc:MGI:1920904]
Frmd4b	ENSMUSG00000030064	391.757	3.61787	0.572781	6.31631	2.67875e-10	2.77589e-08	232288	Frmd4b	FERM domain containing 4B [Source:MGI Symbol;Acc:MGI:2141794]
Art4	ENSMUSG00000030217	44.4222	-5.48065	0.872915	-6.27856	3.41723e-10	3.50836e-08	109978	Art4	ADP-ribosyltransferase 4 [Source:MGI Symbol;Acc:MGI:1202710]
Ccl4	ENSMUSG00000018930	126.826	3.88276	0.618872	6.27393	3.52048e-10	3.5812e-08	20303	Ccl4	chemokine (C-C motif) ligand 4 [Source:MGI Symbol;Acc:MGI:98261]
Nebl	ENSMUSG00000053702	37.496	-5.02295	0.803244	-6.25333	4.01796e-10	4.05011e-08	74103	Nebl	nebulette [Source:MGI Symbol;Acc:MGI:1921353]
Nfil3	ENSMUSG00000056749	65.9132	7.13295	1.14238	6.24392	4.26744e-10	4.26283e-08	18030	Nfil3	nuclear factor, interleukin 3, regulated [Source:MGI Symbol;Acc:MGI:109495]
Pik3r1	ENSMUSG00000041417	1899.14	2.41722	0.38733	6.24073	4.35544e-10	4.31189e-08	18708	Pik3r1	phosphoinositide-3-kinase regulatory subunit 1 [Source:MGI Symbol;Acc:MGI:97583]
Lipa	ENSMUSG00000024781	100.03	-4.12589	0.662434	-6.22838	4.71282e-10	4.6244e-08	16889	Lipa	lysosomal acid lipase A [Source:MGI Symbol;Acc:MGI:96789]
Icos	ENSMUSG00000026009	49.3115	-8.99835	1.44806	-6.21406	5.16328e-10	5.02197e-08	54167	Icos	inducible T cell co-stimulator [Source:MGI Symbol;Acc:MGI:1858745]
Prkcq	ENSMUSG00000026778	245.102	-2.40603	0.387785	-6.20455	5.48541e-10	5.28889e-08	18761	Prkcq	protein kinase C, theta [Source:MGI Symbol;Acc:MGI:97601]
Prdm1	ENSMUSG00000038151	61.3614	4.86134	0.783739	6.20275	5.54848e-10	5.30358e-08	12142	Prdm1	PR domain containing 1, with ZNF domain [Source:MGI Symbol;Acc:MGI:99655]
S1pr1	ENSMUSG00000045092	36.2597	-7.52986	1.21565	-6.19411	5.86136e-10	5.55477e-08	13609	S1pr1	sphingosine-1-phosphate receptor 1 [Source:MGI Symbol;Acc:MGI:1096355]
Ldlrad4	ENSMUSG00000024544	40.9565	-4.08996	0.664236	-6.1574	7.395e-10	6.8904e-08	52662	Ldlrad4	low density lipoprotein receptor class A domain containing 4 [Source:MGI Symbol;Acc:MGI:1277150]
Igha	ENSMUSG00000095079	127.545	5.31876	0.863725	6.15793	7.37026e-10	6.8904e-08	NA	Igha	immunoglobulin heavy constant alpha [Source:MGI Symbol;Acc:MGI:96444]
Aldh1b1	ENSMUSG00000035561	42.0525	-7.97203	1.29933	-6.1355	8.48928e-10	7.8441e-08	72535	Aldh1b1	aldehyde dehydrogenase 1 family, member B1 [Source:MGI Symbol;Acc:MGI:1919785]
Smim14	ENSMUSG00000037822	251.181	-3.34769	0.5468	-6.12232	9.22205e-10	8.45075e-08	68552	Smim14	small integral membrane protein 14 [Source:MGI Symbol;Acc:MGI:1915802]
Tln1	ENSMUSG00000028465	274.247	2.14432	0.350799	6.11268	9.79708e-10	8.9041e-08	21894	Tln1	talin 1 [Source:MGI Symbol;Acc:MGI:1099832]
Trim12a	ENSMUSG00000066258	107.561	-3.47105	0.568386	-6.10685	1.01614e-09	9.1601e-08	76681	Trim12a	tripartite motif-containing 12A [Source:MGI Symbol;Acc:MGI:1923931]
AI504432	ENSMUSG00000056145	44.9583	-3.96207	0.649447	-6.10068	1.05616e-09	9.44408e-08	NA	AI504432	expressed sequence AI504432 [Source:MGI Symbol;Acc:MGI:2139742]
St6galnac2	ENSMUSG00000057286	64.5207	6.0664	1.00218	6.05319	1.42002e-09	1.25961e-07	20446	St6galnac2	ST6 (alpha-N-acetyl-neuraminyl-2,3-beta-galactosyl-1,3)-N-acetylgalactosaminide alpha-2,6-sialyltransferase 2 [Source:MGI Symbol;Acc:MGI:107553]
Irak2	ENSMUSG00000060477	104.771	2.94522	0.489303	6.01921	1.75267e-09	1.5302e-07	108960	Irak2	interleukin-1 receptor-associated kinase 2 [Source:MGI Symbol;Acc:MGI:2429603]
Gm8189	ENSMUSG00000110298	91.6705	-4.24226	0.704641	-6.02046	1.73926e-09	1.5302e-07	NA	Gm8189	predicted gene 8189 [Source:MGI Symbol;Acc:MGI:3779786]
Mpp4	ENSMUSG00000079550	105.106	-6.83705	1.13639	-6.01645	1.78283e-09	1.54438e-07	227157	Mpp4	membrane protein, palmitoylated 4 (MAGUK p55 subfamily member 4) [Source:MGI Symbol;Acc:MGI:2386681]
Satb1	ENSMUSG00000023927	334.112	-3.58592	0.596762	-6.00896	1.86714e-09	1.60487e-07	20230	Satb1	special AT-rich sequence binding protein 1 [Source:MGI Symbol;Acc:MGI:105084]
Pdlim1	ENSMUSG00000055044	42.0176	-4.8059	0.80184	-5.99358	2.05269e-09	1.75079e-07	54132	Pdlim1	PDZ and LIM domain 1 (elfin) [Source:MGI Symbol;Acc:MGI:1860611]
Kbtbd11	ENSMUSG00000055675	74.4372	-7.13096	1.19165	-5.98413	2.17554e-09	1.8414e-07	74901	Kbtbd11	kelch repeat and BTB (POZ) domain containing 11 [Source:MGI Symbol;Acc:MGI:1922151]
AW112010	ENSMUSG00000075010	425.363	3.54724	0.593104	5.9808	2.22047e-09	1.8652e-07	NA	AW112010	expressed sequence AW112010 [Source:MGI Symbol;Acc:MGI:2147706]
Plscr1	ENSMUSG00000032369	142.254	5.88391	0.994182	5.91834	3.25197e-09	2.71112e-07	22038	Plscr1	phospholipid scramblase 1 [Source:MGI Symbol;Acc:MGI:893575]
2900026A02Rik	ENSMUSG00000051339	177.402	4.33301	0.733426	5.90791	3.4648e-09	2.867e-07	243219	2900026A02Rik	RIKEN cDNA 2900026A02 gene [Source:MGI Symbol;Acc:MGI:1920194]
Tex2	ENSMUSG00000040548	1648.78	2.17868	0.368886	5.90611	3.50272e-09	2.8769e-07	21763	Tex2	testis expressed gene 2 [Source:MGI Symbol;Acc:MGI:102465]
Gm12253	ENSMUSG00000058287	39.6116	5.76903	0.980726	5.8824	4.04348e-09	3.29663e-07	624860	Gm12253	predicted gene 12253 [Source:MGI Symbol;Acc:MGI:3651568]
Pld3	ENSMUSG00000003363	179.232	-3.0137	0.512983	-5.87485	4.23217e-09	3.38593e-07	18807	Pld3	phospholipase D family, member 3 [Source:MGI Symbol;Acc:MGI:1333782]
Cdr2l	ENSMUSG00000050910	23.4305	-7.15446	1.21767	-5.87554	4.2147e-09	3.38593e-07	237988	Cdr2l	cerebellar degeneration-related protein 2-like [Source:MGI Symbol;Acc:MGI:2684867]
Atp8b4	ENSMUSG00000060131	150.902	-6.41148	1.09143	-5.87437	4.24463e-09	3.38593e-07	241633	Atp8b4	ATPase, class I, type 8B, member 4 [Source:MGI Symbol;Acc:MGI:1859664]
Sema4b	ENSMUSG00000030539	415.842	-1.9198	0.327278	-5.86598	4.46497e-09	3.53626e-07	20352	Sema4b	sema domain, immunoglobulin domain (Ig), transmembrane domain (TM) and short cytoplasmic domain, (semaphorin) 4B [Source:MGI Symbol;Acc:MGI:107559]
Nr4a2	ENSMUSG00000026826	281.093	4.12308	0.703223	5.86312	4.54237e-09	3.54689e-07	18227	Nr4a2	nuclear receptor subfamily 4, group A, member 2 [Source:MGI Symbol;Acc:MGI:1352456]
Gcnt1	ENSMUSG00000038843	102.63	6.01622	1.02596	5.86397	4.5193e-09	3.54689e-07	14537	Gcnt1	glucosaminyl (N-acetyl) transferase 1, core 2 [Source:MGI Symbol;Acc:MGI:95676]
Bcl9l	ENSMUSG00000063382	96.5704	-3.57171	0.610764	-5.84793	4.97719e-09	3.85923e-07	80288	Bcl9l	B cell CLL/lymphoma 9-like [Source:MGI Symbol;Acc:MGI:1933114]
Il7r	ENSMUSG00000003882	170.339	-5.89654	1.01254	-5.82349	5.76326e-09	4.43771e-07	16197	Il7r	interleukin 7 receptor [Source:MGI Symbol;Acc:MGI:96562]
Apex2	ENSMUSG00000025269	74.0592	6.73468	1.15933	5.80911	6.28063e-09	4.80274e-07	77622	Apex2	apurinic/apyrimidinic endonuclease 2 [Source:MGI Symbol;Acc:MGI:1924872]
Elmo2	ENSMUSG00000017670	202.948	2.88478	0.497166	5.80245	6.5352e-09	4.9396e-07	140579	Elmo2	engulfment and cell motility 2 [Source:MGI Symbol;Acc:MGI:2153045]
Nop58	ENSMUSG00000026020	72.0186	-4.95635	0.854233	-5.80211	6.54871e-09	4.9396e-07	55989	Nop58	NOP58 ribonucleoprotein [Source:MGI Symbol;Acc:MGI:1933184]
Fbxl22	ENSMUSG00000050503	32.7735	-4.58293	0.791121	-5.79296	6.91571e-09	5.18118e-07	74165	Fbxl22	F-box and leucine-rich repeat protein 22 [Source:MGI Symbol;Acc:MGI:1921415]
Myo1e	ENSMUSG00000032220	58.7976	4.20393	0.726555	5.78611	7.20337e-09	5.32473e-07	71602	Myo1e	myosin IE [Source:MGI Symbol;Acc:MGI:106621]
Atxn1	ENSMUSG00000046876	202.4	2.85378	0.493184	5.78644	7.18942e-09	5.32473e-07	20238	Atxn1	ataxin 1 [Source:MGI Symbol;Acc:MGI:104783]
Ptov1	ENSMUSG00000038502	80.7263	-2.88623	0.499222	-5.78145	7.40579e-09	5.43811e-07	84113	Ptov1	prostate tumor over expressed gene 1 [Source:MGI Symbol;Acc:MGI:1933946]
Dtx1	ENSMUSG00000029603	188.808	2.87235	0.498802	5.7585	8.48624e-09	6.1863e-07	14357	Dtx1	deltex 1, E3 ubiquitin ligase [Source:MGI Symbol;Acc:MGI:1352744]
Clnk	ENSMUSG00000039315	69.1709	6.56706	1.14061	5.75751	8.53629e-09	6.1863e-07	27278	Clnk	cytokine-dependent hematopoietic cell linker [Source:MGI Symbol;Acc:MGI:1351468]
Gm38228	ENSMUSG00000103945	370.547	-4.62033	0.802657	-5.75629	8.5982e-09	6.19071e-07	NA	Gm38228	predicted gene, 38228 [Source:MGI Symbol;Acc:MGI:5611456]
Rnpepl1	ENSMUSG00000026269	33.2637	-3.2557	0.566277	-5.74932	8.96033e-09	6.40982e-07	108657	Rnpepl1	arginyl aminopeptidase (aminopeptidase B)-like 1 [Source:MGI Symbol;Acc:MGI:1914170]
Dtx4	ENSMUSG00000039982	177.742	6.06972	1.0565	5.74514	9.18432e-09	6.52793e-07	207521	Dtx4	deltex 4, E3 ubiquitin ligase [Source:MGI Symbol;Acc:MGI:2672905]
Gabarapl1	ENSMUSG00000030161	107.147	3.48818	0.608273	5.73456	9.77656e-09	6.90462e-07	57436	Gabarapl1	gamma-aminobutyric acid (GABA) A receptor-associated protein-like 1 [Source:MGI Symbol;Acc:MGI:1914980]
Usp18	ENSMUSG00000030107	156.367	-4.65401	0.813114	-5.72369	1.04238e-08	7.3151e-07	24110	Usp18	ubiquitin specific peptidase 18 [Source:MGI Symbol;Acc:MGI:1344364]
Cep68	ENSMUSG00000044066	106.607	-4.62437	0.808723	-5.71811	1.07713e-08	7.51145e-07	216543	Cep68	centrosomal protein 68 [Source:MGI Symbol;Acc:MGI:2667663]
Hmgxb4	ENSMUSG00000034518	76.5217	-5.7459	1.00577	-5.71294	1.11042e-08	7.69522e-07	70823	Hmgxb4	HMG box domain containing 4 [Source:MGI Symbol;Acc:MGI:1918073]
Gpr171	ENSMUSG00000050075	1589.3	2.12584	0.372878	5.70118	1.18982e-08	8.19426e-07	229323	Gpr171	G protein-coupled receptor 171 [Source:MGI Symbol;Acc:MGI:2442043]
Nsg2	ENSMUSG00000020297	28.7512	-7.89117	1.38441	-5.70003	1.19784e-08	8.19853e-07	18197	Nsg2	neuron specific gene family member 2 [Source:MGI Symbol;Acc:MGI:1202070]
Gm36723	ENSMUSG00000113669	47.1282	4.9833	0.875132	5.69434	1.23851e-08	8.42489e-07	NA	Gm36723	predicted gene, 36723 [Source:MGI Symbol;Acc:MGI:5595882]
Cd2	ENSMUSG00000027863	48.61	-6.21071	1.09213	-5.68679	1.29453e-08	8.75228e-07	12481	Cd2	CD2 antigen [Source:MGI Symbol;Acc:MGI:88320]
Cela1	ENSMUSG00000023031	99.2182	4.91796	0.868531	5.66239	1.49276e-08	1.00313e-06	109901	Cela1	chymotrypsin-like elastase family, member 1 [Source:MGI Symbol;Acc:MGI:95314]
Prr5	ENSMUSG00000036106	75.8731	3.19949	0.5652	5.6608	1.50668e-08	1.00639e-06	109270	Prr5	proline rich 5 (renal) [Source:MGI Symbol;Acc:MGI:1924714]
Usp28	ENSMUSG00000032267	62.9942	-4.50518	0.799501	-5.63499	1.75072e-08	1.1624e-06	235323	Usp28	ubiquitin specific peptidase 28 [Source:MGI Symbol;Acc:MGI:2442293]
Ostf1	ENSMUSG00000024725	446.06	2.42324	0.430698	5.62632	1.84096e-08	1.21504e-06	20409	Ostf1	osteoclast stimulating factor 1 [Source:MGI Symbol;Acc:MGI:700012]
Marcksl1	ENSMUSG00000047945	30.3819	-6.38667	1.13687	-5.61776	1.93449e-08	1.26921e-06	17357	Marcksl1	MARCKS-like 1 [Source:MGI Symbol;Acc:MGI:97143]
Tent5c	ENSMUSG00000044468	63.2316	5.4891	0.981394	5.59317	2.22964e-08	1.45425e-06	74645	Tent5c	terminal nucleotidyltransferase 5C [Source:MGI Symbol;Acc:MGI:1921895]
Zbtb38	ENSMUSG00000040433	6329.04	2.69117	0.482443	5.57821	2.43002e-08	1.57568e-06	245007	Zbtb38	zinc finger and BTB domain containing 38 [Source:MGI Symbol;Acc:MGI:2442866]
Fam117a	ENSMUSG00000038893	226.991	-3.73682	0.671633	-5.56379	2.63985e-08	1.70178e-06	215512	Fam117a	family with sequence similarity 117, member A [Source:MGI Symbol;Acc:MGI:2144564]
Dgat1	ENSMUSG00000022555	2959.21	3.63695	0.654018	5.56094	2.68327e-08	1.71977e-06	13350	Dgat1	diacylglycerol O-acyltransferase 1 [Source:MGI Symbol;Acc:MGI:1333825]
Slc16a5	ENSMUSG00000045775	67.3166	-5.80609	1.04682	-5.54642	2.91586e-08	1.85811e-06	217316	Slc16a5	solute carrier family 16 (monocarboxylic acid transporters), member 5 [Source:MGI Symbol;Acc:MGI:2443515]
Maea	ENSMUSG00000079562	126.068	3.2893	0.593304	5.54403	2.95586e-08	1.87283e-06	59003	Maea	macrophage erythroblast attacher [Source:MGI Symbol;Acc:MGI:1891748]
Jag1	ENSMUSG00000027276	104.237	-4.92868	0.890044	-5.53757	3.06699e-08	1.9322e-06	16449	Jag1	jagged 1 [Source:MGI Symbol;Acc:MGI:1095416]
Srbd1	ENSMUSG00000024135	153.255	4.76872	0.86268	5.5278	3.24269e-08	2.03135e-06	78586	Srbd1	S1 RNA binding domain 1 [Source:MGI Symbol;Acc:MGI:1925836]
Pim1	ENSMUSG00000024014	5957.95	2.01976	0.365519	5.52574	3.28095e-08	2.04378e-06	18712	Pim1	proviral integration site 1 [Source:MGI Symbol;Acc:MGI:97584]
Mad2l1	ENSMUSG00000029910	123.976	2.95672	0.536634	5.50975	3.5935e-08	2.22597e-06	56150	Mad2l1	MAD2 mitotic arrest deficient-like 1 [Source:MGI Symbol;Acc:MGI:1860374]
Ramp1	ENSMUSG00000034353	80.8436	-5.39532	0.983515	-5.48575	4.11709e-08	2.53613e-06	51801	Ramp1	receptor (calcitonin) activity modifying protein 1 [Source:MGI Symbol;Acc:MGI:1858418]
Gm17928	ENSMUSG00000116820	24.6264	5.04178	0.92388	5.45718	4.83747e-08	2.96342e-06	NA	Gm17928	predicted gene, 17928 [Source:MGI Symbol;Acc:MGI:5010113]
Prrt1	ENSMUSG00000015476	181.095	2.37972	0.436363	5.45353	4.93795e-08	3.00835e-06	260297	Prrt1	proline-rich transmembrane protein 1 [Source:MGI Symbol;Acc:MGI:1932118]
Glrx	ENSMUSG00000021591	53.1275	5.0816	0.932125	5.45163	4.99095e-08	3.02402e-06	93692	Glrx	glutaredoxin [Source:MGI Symbol;Acc:MGI:2135625]
Efna4	ENSMUSG00000028040	47.8082	-8.05385	1.47796	-5.44932	5.05631e-08	3.04698e-06	13639	Efna4	ephrin A4 [Source:MGI Symbol;Acc:MGI:106643]
Mn1	ENSMUSG00000070576	142.538	-4.83577	0.887698	-5.44753	5.10729e-08	3.06106e-06	433938	Mn1	meningioma 1 [Source:MGI Symbol;Acc:MGI:1261813]
Tecpr1	ENSMUSG00000066621	1195.48	-1.81772	0.334257	-5.43809	5.38555e-08	3.21048e-06	70381	Tecpr1	tectonin beta-propeller repeat containing 1 [Source:MGI Symbol;Acc:MGI:1917631]
Rnf149	ENSMUSG00000048234	71.4472	4.75939	0.875748	5.43466	5.49015e-08	3.25534e-06	67702	Rnf149	ring finger protein 149 [Source:MGI Symbol;Acc:MGI:2677438]
Irs2	ENSMUSG00000038894	42.3549	4.44048	0.817476	5.43194	5.57455e-08	3.2878e-06	384783	Irs2	insulin receptor substrate 2 [Source:MGI Symbol;Acc:MGI:109334]
Ccng1	ENSMUSG00000020326	62.7151	5.5584	1.02569	5.41916	5.98788e-08	3.47611e-06	12450	Ccng1	cyclin G1 [Source:MGI Symbol;Acc:MGI:102890]
Rgs10	ENSMUSG00000030844	33.64	-6.22054	1.14778	-5.41961	5.97278e-08	3.47611e-06	67865	Rgs10	regulator of G-protein signalling 10 [Source:MGI Symbol;Acc:MGI:1915115]
Coro2b	ENSMUSG00000041729	35.7903	-4.63481	0.855057	-5.42047	5.9443e-08	3.47611e-06	235431	Coro2b	coronin, actin binding protein, 2B [Source:MGI Symbol;Acc:MGI:2444283]
Tbxa2r	ENSMUSG00000034881	39.9263	-5.20065	0.961358	-5.40969	6.31355e-08	3.64608e-06	21390	Tbxa2r	thromboxane A2 receptor [Source:MGI Symbol;Acc:MGI:98496]
Primpol	ENSMUSG00000038225	42.1085	-4.32621	0.799987	-5.40785	6.37864e-08	3.66458e-06	408022	Primpol	primase and polymerase (DNA-directed) [Source:MGI Symbol;Acc:MGI:3603756]
Mlkl	ENSMUSG00000012519	172.608	3.81602	0.707212	5.39586	6.81951e-08	3.89767e-06	74568	Mlkl	mixed lineage kinase domain-like [Source:MGI Symbol;Acc:MGI:1921818]
Hdhd5	ENSMUSG00000058979	65.8862	3.59077	0.665666	5.39426	6.88067e-08	3.91246e-06	214932	Hdhd5	haloacid dehalogenase like hydrolase domain containing 5 [Source:MGI Symbol;Acc:MGI:2136976]
2500004C02Rik	ENSMUSG00000073236	50.5005	-6.56773	1.21975	-5.38448	7.2656e-08	4.11025e-06	NA	2500004C02Rik	RIKEN cDNA 2500004C02 gene [Source:MGI Symbol;Acc:MGI:1919576]
Ankrd13b	ENSMUSG00000037907	37.8987	-3.40471	0.63249	-5.38302	7.32461e-08	4.1226e-06	268445	Ankrd13b	ankyrin repeat domain 13b [Source:MGI Symbol;Acc:MGI:2144501]
Ccnt1	ENSMUSG00000011960	110.13	-3.35743	0.623935	-5.38106	7.40496e-08	4.14678e-06	12455	Ccnt1	cyclin T1 [Source:MGI Symbol;Acc:MGI:1328363]
Calcb	ENSMUSG00000030666	97.095	4.79859	0.892393	5.37722	7.56438e-08	4.21476e-06	116903	Calcb	calcitonin-related polypeptide, beta [Source:MGI Symbol;Acc:MGI:2151254]
Klra1	ENSMUSG00000079853	36.9234	-7.11118	1.32341	-5.37337	7.72766e-08	4.28421e-06	16627	Klra1	killer cell lectin-like receptor, subfamily A, member 1 [Source:MGI Symbol;Acc:MGI:101907]
Dntt	ENSMUSG00000025014	33.098	-6.66598	1.24106	-5.3712	7.82141e-08	4.31462e-06	21673	Dntt	deoxynucleotidyltransferase, terminal [Source:MGI Symbol;Acc:MGI:98659]
Ripk3	ENSMUSG00000022221	130.811	3.0199	0.5624	5.36968	7.88786e-08	4.32973e-06	56532	Ripk3	receptor-interacting serine-threonine kinase 3 [Source:MGI Symbol;Acc:MGI:2154952]
Fam169b	ENSMUSG00000074071	571.006	-3.21046	0.598481	-5.36435	8.12403e-08	4.4374e-06	434197	Fam169b	family with sequence similarity 169, member B [Source:MGI Symbol;Acc:MGI:3644026]
Dpysl2	ENSMUSG00000022048	2535.73	1.34373	0.250804	5.35768	8.42974e-08	4.55946e-06	12934	Dpysl2	dihydropyrimidinase-like 2 [Source:MGI Symbol;Acc:MGI:1349763]
Tigit	ENSMUSG00000071552	109.923	4.60241	0.858982	5.35798	8.41577e-08	4.55946e-06	100043314	Tigit	T cell immunoreceptor with Ig and ITIM domains [Source:MGI Symbol;Acc:MGI:3642260]
Farp1	ENSMUSG00000025555	34.4429	4.74304	0.886423	5.35077	8.75819e-08	4.71412e-06	223254	Farp1	FERM, RhoGEF (Arhgef) and pleckstrin domain protein 1 (chondrocyte-derived) [Source:MGI Symbol;Acc:MGI:2446173]
Meak7	ENSMUSG00000034105	27.065	-8.08384	1.51143	-5.34848	8.8696e-08	4.75102e-06	74347	Meak7	MTOR associated protein , eak-7 homolog [Source:MGI Symbol;Acc:MGI:1921597]
Zfp873	ENSMUSG00000061371	44.9024	-4.29251	0.802867	-5.34647	8.9686e-08	4.78096e-06	408062	Zfp873	zinc finger protein 873 [Source:MGI Symbol;Acc:MGI:3040689]
H2-Q2	ENSMUSG00000091705	31.706	-7.01104	1.31215	-5.34319	9.13256e-08	4.84507e-06	15013	H2-Q2	histocompatibility 2, Q region locus 2 [Source:MGI Symbol;Acc:MGI:95931]
Slc11a2	ENSMUSG00000023030	106.831	-3.14465	0.588839	-5.34043	9.27278e-08	4.89603e-06	18174	Slc11a2	solute carrier family 11 (proton-coupled divalent metal ion transporters), member 2 [Source:MGI Symbol;Acc:MGI:1345279]
Hip1	ENSMUSG00000039959	88.2252	3.32295	0.622338	5.33945	9.32273e-08	4.89907e-06	215114	Hip1	huntingtin interacting protein 1 [Source:MGI Symbol;Acc:MGI:1099804]
Itgal	ENSMUSG00000030830	366.205	-4.02263	0.753783	-5.33659	9.47125e-08	4.95364e-06	16408	Itgal	integrin alpha L [Source:MGI Symbol;Acc:MGI:96606]
Zswim4	ENSMUSG00000035671	42.3967	-4.58512	0.859869	-5.33235	9.69517e-08	5.04695e-06	212168	Zswim4	zinc finger SWIM-type containing 4 [Source:MGI Symbol;Acc:MGI:2443726]
Nr4a3	ENSMUSG00000028341	44.048	3.93109	0.738544	5.32275	1.02208e-07	5.29571e-06	18124	Nr4a3	nuclear receptor subfamily 4, group A, member 3 [Source:MGI Symbol;Acc:MGI:1352457]
Dpy19l3	ENSMUSG00000043671	78.4273	-3.40702	0.641391	-5.31192	1.08475e-07	5.56837e-06	233115	Dpy19l3	dpy-19-like 3 (C. elegans) [Source:MGI Symbol;Acc:MGI:2443952]
AB124611	ENSMUSG00000057191	27.3999	-6.27732	1.18166	-5.31229	1.08256e-07	5.56837e-06	382062	AB124611	cDNA sequence AB124611 [Source:MGI Symbol;Acc:MGI:3043001]
Stk17b	ENSMUSG00000026094	611.911	1.93852	0.365243	5.30748	1.11149e-07	5.67935e-06	98267	Stk17b	serine/threonine kinase 17b (apoptosis-inducing) [Source:MGI Symbol;Acc:MGI:2138162]
Snx18	ENSMUSG00000042364	98.6638	5.00108	0.942715	5.30497	1.1269e-07	5.73171e-06	170625	Snx18	sorting nexin 18 [Source:MGI Symbol;Acc:MGI:2137642]
Synj2	ENSMUSG00000023805	40.5692	-4.90787	0.926285	-5.29845	1.16792e-07	5.91318e-06	20975	Synj2	synaptojanin 2 [Source:MGI Symbol;Acc:MGI:1201671]
Znrf3	ENSMUSG00000041961	1125.33	-1.83934	0.347209	-5.29751	1.17391e-07	5.91652e-06	407821	Znrf3	zinc and ring finger 3 [Source:MGI Symbol;Acc:MGI:3039616]
Il17rb	ENSMUSG00000015966	86.9024	-6.98242	1.31858	-5.2954	1.18755e-07	5.95819e-06	50905	Il17rb	interleukin 17 receptor B [Source:MGI Symbol;Acc:MGI:1355292]
Ldhb	ENSMUSG00000030246	21.7633	-6.83223	1.29132	-5.29087	1.21735e-07	6.08017e-06	16832	Ldhb	lactate dehydrogenase B [Source:MGI Symbol;Acc:MGI:96763]
Trpv2	ENSMUSG00000018507	67.5487	-3.04548	0.576024	-5.28706	1.24296e-07	6.18022e-06	22368	Trpv2	transient receptor potential cation channel, subfamily V, member 2 [Source:MGI Symbol;Acc:MGI:1341836]
Cd81	ENSMUSG00000037706	44.2615	-5.67488	1.07553	-5.27634	1.31792e-07	6.52368e-06	12520	Cd81	CD81 antigen [Source:MGI Symbol;Acc:MGI:1096398]
Slfn10-ps	ENSMUSG00000072621	36.3914	-3.82875	0.727283	-5.26446	1.40601e-07	6.9288e-06	NA	Slfn10-ps	schlafen 10, pseudogene [Source:MGI Symbol;Acc:MGI:3512288]
Il17ra	ENSMUSG00000002897	195.592	-3.24799	0.617317	-5.26147	1.42909e-07	7.01138e-06	16172	Il17ra	interleukin 17 receptor A [Source:MGI Symbol;Acc:MGI:107399]
Tcf7	ENSMUSG00000000782	4835.02	-4.10311	0.780459	-5.25731	1.46178e-07	7.1402e-06	21414	Tcf7	transcription factor 7, T cell specific [Source:MGI Symbol;Acc:MGI:98507]
Prkch	ENSMUSG00000021108	583.992	2.19941	0.419677	5.24071	1.59957e-07	7.67796e-06	18755	Prkch	protein kinase C, eta [Source:MGI Symbol;Acc:MGI:97600]
Slc66a2	ENSMUSG00000034006	27.6406	-4.23972	0.808897	-5.24136	1.59398e-07	7.67796e-06	66943	Slc66a2	solute carrier family 66 member 2 [Source:MGI Symbol;Acc:MGI:1914193]
Runx2	ENSMUSG00000039153	494.014	3.01673	0.575626	5.24078	1.59896e-07	7.67796e-06	12393	Runx2	runt related transcription factor 2 [Source:MGI Symbol;Acc:MGI:99829]
Emc7	ENSMUSG00000055943	84.3121	3.02819	0.577744	5.24139	1.59369e-07	7.67796e-06	73024	Emc7	ER membrane protein complex subunit 7 [Source:MGI Symbol;Acc:MGI:1920274]
Prr3	ENSMUSG00000038500	45.3379	-4.22149	0.806387	-5.23507	1.64922e-07	7.88213e-06	75210	Prr3	proline-rich polypeptide 3 [Source:MGI Symbol;Acc:MGI:1922460]
Ifitm3	ENSMUSG00000025492	14.8452	-6.67028	1.27517	-5.23089	1.68696e-07	8.02789e-06	66141	Ifitm3	interferon induced transmembrane protein 3 [Source:MGI Symbol;Acc:MGI:1913391]
Gm43063	ENSMUSG00000105731	38.6429	-7.90931	1.51376	-5.22496	1.74195e-07	8.25415e-06	NA	Gm43063	predicted gene 43063 [Source:MGI Symbol;Acc:MGI:5663200]
Lgals3	ENSMUSG00000050335	158.554	3.61445	0.693833	5.20939	1.89461e-07	8.9321e-06	16854	Lgals3	lectin, galactose binding, soluble 3 [Source:MGI Symbol;Acc:MGI:96778]
Sipa1	ENSMUSG00000056917	544.943	1.81155	0.34779	5.20875	1.90113e-07	8.9321e-06	20469	Sipa1	signal-induced proliferation associated gene 1 [Source:MGI Symbol;Acc:MGI:107576]
Cbfa2t3	ENSMUSG00000006362	56.0998	-4.40317	0.845522	-5.20764	1.91259e-07	8.94802e-06	12398	Cbfa2t3	CBFA2/RUNX1 translocation partner 3 [Source:MGI Symbol;Acc:MGI:1338013]
Ctsc	ENSMUSG00000030560	246.216	3.55322	0.683378	5.19949	1.99836e-07	9.27104e-06	13032	Ctsc	cathepsin C [Source:MGI Symbol;Acc:MGI:109553]
Arl5c	ENSMUSG00000038352	70.5603	-3.75465	0.722033	-5.20011	1.99172e-07	9.27104e-06	217151	Arl5c	ADP-ribosylation factor-like 5C [Source:MGI Symbol;Acc:MGI:3028577]
Fasl	ENSMUSG00000000817	119.446	7.15079	1.37688	5.19346	2.06416e-07	9.49684e-06	14103	Fasl	Fas ligand (TNF superfamily, member 6) [Source:MGI Symbol;Acc:MGI:99255]
Mcam	ENSMUSG00000032135	124.409	4.25492	0.819186	5.19408	2.05731e-07	9.49684e-06	84004	Mcam	melanoma cell adhesion molecule [Source:MGI Symbol;Acc:MGI:1933966]
Rpn1	ENSMUSG00000030062	323.433	2.87461	0.554006	5.18878	2.11681e-07	9.69885e-06	103963	Rpn1	ribophorin I [Source:MGI Symbol;Acc:MGI:98084]
Themis2	ENSMUSG00000037731	60.7688	5.01454	0.967312	5.184	2.17182e-07	9.90995e-06	230787	Themis2	thymocyte selection associated family member 2 [Source:MGI Symbol;Acc:MGI:2446213]
Fam71e1	ENSMUSG00000051113	37.8572	-4.11304	0.795961	-5.16738	2.37395e-07	1.07879e-05	75538	Fam71e1	family with sequence similarity 71, member E1 [Source:MGI Symbol;Acc:MGI:1922788]
Ehd4	ENSMUSG00000027293	59.9905	4.66994	0.905199	5.15902	2.48247e-07	1.12349e-05	98878	Ehd4	EH-domain containing 4 [Source:MGI Symbol;Acc:MGI:1919619]
Zfp81	ENSMUSG00000003929	61.0264	-4.88439	0.948788	-5.14803	2.63234e-07	1.18648e-05	224694	Zfp81	zinc finger protein 81 [Source:MGI Symbol;Acc:MGI:1890752]
Cited4	ENSMUSG00000070803	34.5324	5.92464	1.15122	5.14642	2.65502e-07	1.19186e-05	56222	Cited4	Cbp/p300-interacting transactivator, with Glu/Asp-rich carboxy-terminal domain, 4 [Source:MGI Symbol;Acc:MGI:1861694]
Als2	ENSMUSG00000026024	50.737	-4.01472	0.781529	-5.13701	2.79144e-07	1.24804e-05	74018	Als2	alsin Rho guanine nucleotide exchange factor [Source:MGI Symbol;Acc:MGI:1921268]
Cdh13	ENSMUSG00000031841	58.7589	4.94434	0.963728	5.13044	2.89072e-07	1.28724e-05	12554	Cdh13	cadherin 13 [Source:MGI Symbol;Acc:MGI:99551]
Ly6c1	ENSMUSG00000079018	20.4824	-6.70802	1.30816	-5.12784	2.9308e-07	1.29987e-05	17067	Ly6c1	lymphocyte antigen 6 complex, locus C1 [Source:MGI Symbol;Acc:MGI:96882]
Nkg7	ENSMUSG00000004612	2636.76	2.65157	0.517602	5.12281	3.01022e-07	1.32471e-05	72310	Nkg7	natural killer cell group 7 sequence [Source:MGI Symbol;Acc:MGI:1931250]
4933415A04Rik	ENSMUSG00000045877	69.692	-2.79683	0.545961	-5.12278	3.0107e-07	1.32471e-05	NA	4933415A04Rik	RIKEN cDNA 4933415A04 gene [Source:MGI Symbol;Acc:MGI:1922977]
Cyld	ENSMUSG00000036712	226.918	3.61567	0.706706	5.11623	3.11699e-07	1.36606e-05	74256	Cyld	CYLD lysine 63 deubiquitinase [Source:MGI Symbol;Acc:MGI:1921506]
Plcl2	ENSMUSG00000038910	199.782	2.19268	0.430122	5.09781	3.43601e-07	1.49994e-05	224860	Plcl2	phospholipase C-like 2 [Source:MGI Symbol;Acc:MGI:1352756]
Lss	ENSMUSG00000033105	48.6006	3.88417	0.762188	5.09608	3.4676e-07	1.50779e-05	16987	Lss	lanosterol synthase [Source:MGI Symbol;Acc:MGI:1336155]
Inpp4a	ENSMUSG00000026113	5264.7	2.50985	0.495377	5.06655	4.05096e-07	1.74461e-05	269180	Inpp4a	inositol polyphosphate-4-phosphatase, type I [Source:MGI Symbol;Acc:MGI:1931123]
Plcg2	ENSMUSG00000034330	165.794	3.46227	0.683267	5.06723	4.0364e-07	1.74461e-05	234779	Plcg2	phospholipase C, gamma 2 [Source:MGI Symbol;Acc:MGI:97616]
Gpr55	ENSMUSG00000049608	213.48	4.4504	0.878459	5.06615	4.05943e-07	1.74461e-05	227326	Gpr55	G protein-coupled receptor 55 [Source:MGI Symbol;Acc:MGI:2685064]
Gcnt2	ENSMUSG00000021360	34.0169	6.06972	1.20347	5.0435	4.57084e-07	1.95682e-05	14538	Gcnt2	glucosaminyl (N-acetyl) transferase 2, I-branching enzyme [Source:MGI Symbol;Acc:MGI:1100870]
Arpp21	ENSMUSG00000032503	143.692	-4.48891	0.892291	-5.03077	4.88504e-07	2.08328e-05	74100	Arpp21	cyclic AMP-regulated phosphoprotein, 21 [Source:MGI Symbol;Acc:MGI:107562]
Rap2c	ENSMUSG00000050029	81.9832	5.15092	1.02515	5.02456	5.046e-07	2.14368e-05	72065	Rap2c	RAP2C, member of RAS oncogene family [Source:MGI Symbol;Acc:MGI:1919315]
2010016I18Rik	ENSMUSG00000091575	591.707	1.92568	0.383463	5.02181	5.11855e-07	2.1662e-05	NA	2010016I18Rik	RIKEN cDNA 2010016I18 gene [Source:MGI Symbol;Acc:MGI:1916456]
Gadd45b	ENSMUSG00000015312	129.225	2.56916	0.512741	5.01063	5.42511e-07	2.28721e-05	17873	Gadd45b	growth arrest and DNA-damage-inducible 45 beta [Source:MGI Symbol;Acc:MGI:107776]
Fahd2a	ENSMUSG00000027371	26.9721	5.39867	1.07825	5.00687	5.53221e-07	2.32353e-05	68126	Fahd2a	fumarylacetoacetate hydrolase domain containing 2A [Source:MGI Symbol;Acc:MGI:1915376]
Tmem273	ENSMUSG00000041707	40.7916	6.97024	1.39715	4.98889	6.07259e-07	2.54087e-05	69069	Tmem273	transmembrane protein 273 [Source:MGI Symbol;Acc:MGI:1916319]
Pmpca	ENSMUSG00000026926	74.9744	3.44906	0.691902	4.98489	6.19972e-07	2.57462e-05	66865	Pmpca	peptidase (mitochondrial processing) alpha [Source:MGI Symbol;Acc:MGI:1918568]
Osgin1	ENSMUSG00000074063	184.636	5.00615	1.00413	4.98557	6.17796e-07	2.57462e-05	71839	Osgin1	oxidative stress induced growth inhibitor 1 [Source:MGI Symbol;Acc:MGI:1919089]
Mrpl39	ENSMUSG00000022889	31.283	-3.12769	0.627749	-4.98239	6.28046e-07	2.58929e-05	27393	Mrpl39	mitochondrial ribosomal protein L39 [Source:MGI Symbol;Acc:MGI:1351620]
Zkscan5	ENSMUSG00000055991	38.6552	-7.00584	1.40613	-4.98235	6.28174e-07	2.58929e-05	22757	Zkscan5	zinc finger with KRAB and SCAN domains 5 [Source:MGI Symbol;Acc:MGI:107533]
Pbk	ENSMUSG00000022033	21.5921	-7.53267	1.51631	-4.96778	6.7724e-07	2.76075e-05	52033	Pbk	PDZ binding kinase [Source:MGI Symbol;Acc:MGI:1289156]
Clec2i	ENSMUSG00000030365	114.661	-3.95447	0.796023	-4.96778	6.77223e-07	2.76075e-05	93675	Clec2i	C-type lectin domain family 2, member i [Source:MGI Symbol;Acc:MGI:2136650]
Vav3	ENSMUSG00000033721	66.5971	4.64348	0.934634	4.96823	6.75663e-07	2.76075e-05	57257	Vav3	vav 3 oncogene [Source:MGI Symbol;Acc:MGI:1888518]
Cd3g	ENSMUSG00000002033	2153.7	1.47827	0.297735	4.96506	6.86782e-07	2.78939e-05	12502	Cd3g	CD3 antigen, gamma polypeptide [Source:MGI Symbol;Acc:MGI:88333]
Pacs2	ENSMUSG00000021143	48.3666	-3.18699	0.643002	-4.95641	7.18063e-07	2.90579e-05	217893	Pacs2	phosphofurin acidic cluster sorting protein 2 [Source:MGI Symbol;Acc:MGI:1924399]
Cdc16	ENSMUSG00000038416	64.7044	-3.20601	0.646979	-4.95536	7.21956e-07	2.91093e-05	69957	Cdc16	CDC16 cell division cycle 16 [Source:MGI Symbol;Acc:MGI:1917207]
Lilr4b	ENSMUSG00000112023	63.052	5.66506	1.14381	4.9528	7.31513e-07	2.93878e-05	14727	Lilr4b	leukocyte immunoglobulin-like receptor, subfamily B, member 4B [Source:MGI Symbol;Acc:MGI:102702]
Mtpn	ENSMUSG00000029840	117.022	3.45721	0.699356	4.94341	7.67669e-07	3.07289e-05	14489	Mtpn	myotrophin [Source:MGI Symbol;Acc:MGI:99445]
Slc26a10	ENSMUSG00000040441	59.2053	5.98991	1.21504	4.9298	8.23128e-07	3.28304e-05	216441	Slc26a10	solute carrier family 26, member 10 [Source:MGI Symbol;Acc:MGI:2143920]
Izumo1r	ENSMUSG00000031933	65.4332	-2.84231	0.577232	-4.92404	8.47755e-07	3.36289e-05	64931	Izumo1r	IZUMO1 receptor, JUNO [Source:MGI Symbol;Acc:MGI:1929185]
Tmem59l	ENSMUSG00000035964	32.3774	5.54176	1.12553	4.9237	8.49214e-07	3.36289e-05	67937	Tmem59l	transmembrane protein 59-like [Source:MGI Symbol;Acc:MGI:1915187]
Exoc6	ENSMUSG00000053799	58.051	-4.96881	1.00948	-4.92215	8.55966e-07	3.37756e-05	107371	Exoc6	exocyst complex component 6 [Source:MGI Symbol;Acc:MGI:1351611]
Ipo4	ENSMUSG00000002319	29.6447	-3.62533	0.736896	-4.91973	8.66652e-07	3.40663e-05	75751	Ipo4	importin 4 [Source:MGI Symbol;Acc:MGI:1923001]
Sh2d1b1	ENSMUSG00000102418	94.4196	5.97745	1.21515	4.91909	8.69476e-07	3.40663e-05	26904	Sh2d1b1	SH2 domain containing 1B1 [Source:MGI Symbol;Acc:MGI:1349420]
4930503L19Rik	ENSMUSG00000044906	77.4677	4.52703	0.922335	4.90823	9.19023e-07	3.58807e-05	269033	4930503L19Rik	RIKEN cDNA 4930503L19 gene [Source:MGI Symbol;Acc:MGI:1922045]
Igsf5	ENSMUSG00000000159	30.2147	5.40766	1.10293	4.90299	9.43911e-07	3.67231e-05	72058	Igsf5	immunoglobulin superfamily, member 5 [Source:MGI Symbol;Acc:MGI:1919308]
Bbc3	ENSMUSG00000002083	50.3051	-3.67274	0.750207	-4.89564	9.79878e-07	3.79891e-05	170770	Bbc3	BCL2 binding component 3 [Source:MGI Symbol;Acc:MGI:2181667]
Acot11	ENSMUSG00000034853	66.6027	3.41039	0.698389	4.88322	1.04366e-06	4.0321e-05	329910	Acot11	acyl-CoA thioesterase 11 [Source:MGI Symbol;Acc:MGI:1913736]
Idh2	ENSMUSG00000030541	60.5603	-3.64968	0.748145	-4.87831	1.06999e-06	4.10719e-05	269951	Idh2	isocitrate dehydrogenase 2 (NADP+), mitochondrial [Source:MGI Symbol;Acc:MGI:96414]
Haus1	ENSMUSG00000041840	43.7008	-5.82773	1.19481	-4.87753	1.07421e-06	4.10719e-05	225745	Haus1	HAUS augmin-like complex, subunit 1 [Source:MGI Symbol;Acc:MGI:2385076]
Zmat1	ENSMUSG00000052676	22.1343	-7.76898	1.59277	-4.87766	1.07351e-06	4.10719e-05	215693	Zmat1	zinc finger, matrin type 1 [Source:MGI Symbol;Acc:MGI:2442284]
Hip1r	ENSMUSG00000000915	269.947	1.91892	0.393695	4.87413	1.0929e-06	4.1643e-05	29816	Hip1r	huntingtin interacting protein 1 related [Source:MGI Symbol;Acc:MGI:1352504]
Entpd5	ENSMUSG00000021236	92.2126	-4.49722	0.923494	-4.86979	1.11717e-06	4.24217e-05	12499	Entpd5	ectonucleoside triphosphate diphosphohydrolase 5 [Source:MGI Symbol;Acc:MGI:1321385]
Ptpn5	ENSMUSG00000030854	49.7841	5.27165	1.08331	4.86625	1.13738e-06	4.30418e-05	19259	Ptpn5	protein tyrosine phosphatase, non-receptor type 5 [Source:MGI Symbol;Acc:MGI:97807]
Smad3	ENSMUSG00000032402	71.1446	-3.80467	0.782024	-4.86516	1.14364e-06	4.31315e-05	17127	Smad3	SMAD family member 3 [Source:MGI Symbol;Acc:MGI:1201674]
Trim36	ENSMUSG00000033949	41.5933	5.71743	1.1759	4.86218	1.16099e-06	4.36374e-05	28105	Trim36	tripartite motif-containing 36 [Source:MGI Symbol;Acc:MGI:106264]
Hvcn1	ENSMUSG00000064267	98.7491	3.02149	0.622423	4.8544	1.20752e-06	4.5233e-05	74096	Hvcn1	hydrogen voltage-gated channel 1 [Source:MGI Symbol;Acc:MGI:1921346]
Eaf1	ENSMUSG00000021890	33.1746	-5.77418	1.19276	-4.84102	1.29174e-06	4.82249e-05	74427	Eaf1	ELL associated factor 1 [Source:MGI Symbol;Acc:MGI:1921677]
Csn1s2b	ENSMUSG00000061388	35.7449	-6.24835	1.29222	-4.83538	1.32891e-06	4.94461e-05	12992	Csn1s2b	casein alpha s2-like B [Source:MGI Symbol;Acc:MGI:105312]
Ptpn4	ENSMUSG00000026384	37.5261	4.06978	0.842171	4.83249	1.34834e-06	5.00014e-05	19258	Ptpn4	protein tyrosine phosphatase, non-receptor type 4 [Source:MGI Symbol;Acc:MGI:1099792]
Cep95	ENSMUSG00000018372	29.5782	-5.08546	1.05287	-4.83009	1.36473e-06	5.02729e-05	320162	Cep95	centrosomal protein 95 [Source:MGI Symbol;Acc:MGI:2443502]
Jaml	ENSMUSG00000048534	247.259	3.17243	0.656771	4.83035	1.36296e-06	5.02729e-05	270152	Jaml	junction adhesion molecule like [Source:MGI Symbol;Acc:MGI:2685484]
Atf2	ENSMUSG00000027104	63.3901	-3.36163	0.696617	-4.82564	1.39552e-06	5.10677e-05	11909	Atf2	activating transcription factor 2 [Source:MGI Symbol;Acc:MGI:109349]
Sit1	ENSMUSG00000028460	34.9372	-5.79366	1.20048	-4.82613	1.39215e-06	5.10677e-05	54390	Sit1	suppression inducing transmembrane adaptor 1 [Source:MGI Symbol;Acc:MGI:1889342]
Aoc2	ENSMUSG00000078651	24.5738	-4.23141	0.877435	-4.82248	1.41782e-06	5.1713e-05	237940	Aoc2	amine oxidase, copper containing 2 (retina-specific) [Source:MGI Symbol;Acc:MGI:2668431]
Kdelr1	ENSMUSG00000002778	42.1235	2.38871	0.496016	4.81579	1.4662e-06	5.33022e-05	68137	Kdelr1	KDEL (Lys-Asp-Glu-Leu) endoplasmic reticulum protein retention receptor 1 [Source:MGI Symbol;Acc:MGI:1915387]
Ipo5	ENSMUSG00000030662	48.1739	-4.223	0.879056	-4.80402	1.55515e-06	5.63512e-05	70572	Ipo5	importin 5 [Source:MGI Symbol;Acc:MGI:1917822]
Ager	ENSMUSG00000015452	24.5487	-4.33866	0.904097	-4.79889	1.59551e-06	5.76254e-05	11596	Ager	advanced glycosylation end product-specific receptor [Source:MGI Symbol;Acc:MGI:893592]
Slc35e1	ENSMUSG00000019731	76.2591	3.71003	0.773766	4.79477	1.62858e-06	5.86289e-05	270066	Slc35e1	solute carrier family 35, member E1 [Source:MGI Symbol;Acc:MGI:2142403]
Ak2	ENSMUSG00000028792	505.943	1.71548	0.357847	4.7939	1.63568e-06	5.86941e-05	11637	Ak2	adenylate kinase 2 [Source:MGI Symbol;Acc:MGI:87978]
Arpc3	ENSMUSG00000029465	177.717	2.1466	0.448055	4.79092	1.6602e-06	5.93816e-05	56378	Arpc3	actin related protein 2/3 complex, subunit 3 [Source:MGI Symbol;Acc:MGI:1928375]
Capg	ENSMUSG00000056737	69.3891	-3.10647	0.648642	-4.78919	1.67459e-06	5.97036e-05	12332	Capg	capping protein (actin filament), gelsolin-like [Source:MGI Symbol;Acc:MGI:1098259]
Nabp2	ENSMUSG00000025374	43.4969	2.50557	0.526028	4.76319	1.90553e-06	6.77197e-05	69917	Nabp2	nucleic acid binding protein 2 [Source:MGI Symbol;Acc:MGI:1917167]
Lta4h	ENSMUSG00000015889	274.131	2.09147	0.439199	4.76201	1.91674e-06	6.79004e-05	16993	Lta4h	leukotriene A4 hydrolase [Source:MGI Symbol;Acc:MGI:96836]
Clspn	ENSMUSG00000042489	64.251	4.9374	1.03753	4.75879	1.94755e-06	6.87722e-05	269582	Clspn	claspin [Source:MGI Symbol;Acc:MGI:2445153]
Tgif1	ENSMUSG00000047407	282.592	2.82101	0.592934	4.75771	1.95802e-06	6.89222e-05	21815	Tgif1	TGFB-induced factor homeobox 1 [Source:MGI Symbol;Acc:MGI:1194497]
Nnt	ENSMUSG00000025453	52.3268	-4.20932	0.886328	-4.74917	2.04253e-06	7.16697e-05	18115	Nnt	nicotinamide nucleotide transhydrogenase [Source:MGI Symbol;Acc:MGI:109279]
Tmem94	ENSMUSG00000020747	64.8765	-4.98049	1.05029	-4.74201	2.11607e-06	7.40157e-05	71947	Tmem94	transmembrane protein 94 [Source:MGI Symbol;Acc:MGI:1919197]
Trf	ENSMUSG00000032554	45.4124	6.41761	1.35444	4.73822	2.15607e-06	7.51777e-05	22041	Trf	transferrin [Source:MGI Symbol;Acc:MGI:98821]
Slc16a11	ENSMUSG00000040938	27.7744	5.72929	1.20956	4.73668	2.17243e-06	7.55105e-05	216867	Slc16a11	solute carrier family 16 (monocarboxylic acid transporters), member 11 [Source:MGI Symbol;Acc:MGI:2663709]
Amt	ENSMUSG00000032607	45.7396	-4.50802	0.953578	-4.72748	2.27328e-06	7.8769e-05	434437	Amt	aminomethyltransferase [Source:MGI Symbol;Acc:MGI:3646700]
Ppp2r5d	ENSMUSG00000059409	45.3214	-3.13746	0.66445	-4.72189	2.3366e-06	8.07108e-05	21770	Ppp2r5d	protein phosphatase 2, regulatory subunit B', delta [Source:MGI Symbol;Acc:MGI:2388481]
Eif4e3	ENSMUSG00000093661	39.4958	4.5184	0.958365	4.71469	2.42073e-06	8.33574e-05	66892	Eif4e3	eukaryotic translation initiation factor 4E member 3 [Source:MGI Symbol;Acc:MGI:1914142]
Gm17066	ENSMUSG00000091509	220.22	-2.39045	0.508167	-4.70406	2.55034e-06	8.75484e-05	NA	Gm17066	predicted gene 17066 [Source:MGI Symbol;Acc:MGI:4937893]
Pygb	ENSMUSG00000033059	180.374	1.82162	0.387538	4.7005	2.59527e-06	8.88159e-05	110078	Pygb	brain glycogen phosphorylase [Source:MGI Symbol;Acc:MGI:97828]
Zfp866	ENSMUSG00000043090	25.7164	-5.31886	1.13396	-4.69054	2.72484e-06	9.29631e-05	330788	Zfp866	zinc finger protein 866 [Source:MGI Symbol;Acc:MGI:3584369]
Parl	ENSMUSG00000033918	126.435	-2.58121	0.551188	-4.68299	2.82717e-06	9.61584e-05	381038	Parl	presenilin associated, rhomboid-like [Source:MGI Symbol;Acc:MGI:1277152]
Acadl	ENSMUSG00000026003	348.898	1.70555	0.36432	4.68145	2.84857e-06	9.62957e-05	11363	Acadl	acyl-Coenzyme A dehydrogenase, long-chain [Source:MGI Symbol;Acc:MGI:87866]
Runx3	ENSMUSG00000070691	851.138	1.94117	0.414621	4.68179	2.84383e-06	9.62957e-05	12399	Runx3	runt related transcription factor 3 [Source:MGI Symbol;Acc:MGI:102672]
Adam19	ENSMUSG00000011256	153.91	3.12201	0.667346	4.67825	2.89337e-06	9.75127e-05	11492	Adam19	a disintegrin and metallopeptidase domain 19 (meltrin beta) [Source:MGI Symbol;Acc:MGI:105377]
Septin11	ENSMUSG00000058013	3994.77	2.18947	0.468286	4.67551	2.9323e-06	9.85253e-05	52398	Septin11	septin 11 [Source:MGI Symbol;Acc:MGI:1277214]
Uba7	ENSMUSG00000032596	67.7714	-2.5231	0.539928	-4.67303	2.96788e-06	9.94195e-05	74153	Uba7	ubiquitin-like modifier activating enzyme 7 [Source:MGI Symbol;Acc:MGI:1349462]
Nip7	ENSMUSG00000031917	64.7451	-4.86543	1.04351	-4.66258	3.12271e-06	0.000104291	66164	Nip7	NIP7, nucleolar pre-rRNA processing protein [Source:MGI Symbol;Acc:MGI:1913414]
Lyn	ENSMUSG00000042228	316.67	2.85026	0.611391	4.66194	3.13249e-06	0.000104304	17096	Lyn	LYN proto-oncogene, Src family tyrosine kinase [Source:MGI Symbol;Acc:MGI:96892]
Mgat4b	ENSMUSG00000036620	64.1275	2.79387	0.599772	4.65821	3.18968e-06	0.00010589	103534	Mgat4b	mannoside acetylglucosaminyltransferase 4, isoenzyme B [Source:MGI Symbol;Acc:MGI:2143974]
Apol7e	ENSMUSG00000071716	45.2656	5.02868	1.07986	4.65678	3.21199e-06	0.000106312	666348	Apol7e	apolipoprotein L 7e [Source:MGI Symbol;Acc:MGI:3704456]
1700084D21Rik	ENSMUSG00000114333	15.1222	5.40319	1.16069	4.65517	3.23717e-06	0.000106827	NA	1700084D21Rik	RIKEN cDNA 1700084D21 gene [Source:MGI Symbol;Acc:MGI:1923970]
Cc2d1a	ENSMUSG00000036686	149.781	-3.44717	0.740837	-4.65307	3.27028e-06	0.000107599	212139	Cc2d1a	coiled-coil and C2 domain containing 1A [Source:MGI Symbol;Acc:MGI:2384831]
Fam167a	ENSMUSG00000035095	22.214	-4.45855	0.960043	-4.64412	3.41532e-06	0.000111977	219148	Fam167a	family with sequence similarity 167, member A [Source:MGI Symbol;Acc:MGI:3606565]
Entpd1	ENSMUSG00000048120	51.5294	4.73271	1.01919	4.64362	3.42354e-06	0.000111977	12495	Entpd1	ectonucleoside triphosphate diphosphohydrolase 1 [Source:MGI Symbol;Acc:MGI:102805]
Dclre1a	ENSMUSG00000025077	109.105	5.03069	1.08357	4.6427	3.43884e-06	0.000112147	55947	Dclre1a	DNA cross-link repair 1A [Source:MGI Symbol;Acc:MGI:1930042]
Nhsl1	ENSMUSG00000039835	36.7619	-4.58108	0.98741	-4.63949	3.49264e-06	0.000113275	215819	Nhsl1	NHS-like 1 [Source:MGI Symbol;Acc:MGI:106390]
Camk2d	ENSMUSG00000053819	259.129	-2.88342	0.621503	-4.63942	3.49388e-06	0.000113275	108058	Camk2d	calcium/calmodulin-dependent protein kinase II, delta [Source:MGI Symbol;Acc:MGI:1341265]
Oas3	ENSMUSG00000032661	57.7727	-4.41795	0.952817	-4.63673	3.53965e-06	0.000114425	246727	Oas3	2'-5' oligoadenylate synthetase 3 [Source:MGI Symbol;Acc:MGI:2180850]
Cux1	ENSMUSG00000029705	578.497	-2.46302	0.531822	-4.63127	3.63423e-06	0.000117141	13047	Cux1	cut-like homeobox 1 [Source:MGI Symbol;Acc:MGI:88568]
1700097N02Rik	ENSMUSG00000099474	20.5698	-5.5608	1.20098	-4.63024	3.65249e-06	0.000117388	NA	1700097N02Rik	RIKEN cDNA 1700097N02 gene [Source:MGI Symbol;Acc:MGI:1914772]
Abhd8	ENSMUSG00000007950	74.0189	-2.91271	0.629594	-4.62632	3.72214e-06	0.000119281	64296	Abhd8	abhydrolase domain containing 8 [Source:MGI Symbol;Acc:MGI:1918946]
Sft2d2	ENSMUSG00000040848	281.465	1.94712	0.421284	4.62188	3.80276e-06	0.000121513	108735	Sft2d2	SFT2 domain containing 2 [Source:MGI Symbol;Acc:MGI:1917362]
Icosl	ENSMUSG00000000732	116.869	2.89937	0.627465	4.62078	3.82309e-06	0.000121811	50723	Icosl	icos ligand [Source:MGI Symbol;Acc:MGI:1354701]
Gm11944	ENSMUSG00000084941	30.2194	-4.80186	1.03937	-4.61998	3.83782e-06	0.00012193	NA	Gm11944	predicted gene 11944 [Source:MGI Symbol;Acc:MGI:3702312]
Gm9320	ENSMUSG00000100865	25.2287	-3.10038	0.67252	-4.6101	4.02485e-06	0.000127507	NA	Gm9320	predicted gene 9320 [Source:MGI Symbol;Acc:MGI:3645000]
Ly6d	ENSMUSG00000034634	11.862	-6.5509	1.42172	-4.60772	4.07106e-06	0.000128239	17068	Ly6d	lymphocyte antigen 6 complex, locus D [Source:MGI Symbol;Acc:MGI:96881]
Rnh1	ENSMUSG00000038650	172.983	2.61333	0.567111	4.60814	4.06293e-06	0.000128239	107702	Rnh1	ribonuclease/angiogenin inhibitor 1 [Source:MGI Symbol;Acc:MGI:1195456]
Ccdc12	ENSMUSG00000019659	110.465	1.9635	0.426938	4.59902	4.24477e-06	0.000133332	72654	Ccdc12	coiled-coil domain containing 12 [Source:MGI Symbol;Acc:MGI:1919904]
Lrmp	ENSMUSG00000030263	190.271	2.35028	0.51144	4.59542	4.31871e-06	0.000135271	16970	Lrmp	lymphoid-restricted membrane protein [Source:MGI Symbol;Acc:MGI:108424]
Naa80	ENSMUSG00000079334	65.8062	-4.88205	1.06334	-4.59125	4.40605e-06	0.000137618	56441	Naa80	N(alpha)-acetyltransferase 80, NatH catalytic subunit [Source:MGI Symbol;Acc:MGI:1888902]
Acsbg1	ENSMUSG00000032281	52.7458	4.48017	0.976225	4.58928	4.44778e-06	0.000138531	94180	Acsbg1	acyl-CoA synthetase bubblegum family member 1 [Source:MGI Symbol;Acc:MGI:2385656]
Galm	ENSMUSG00000035473	15.2818	-5.7828	1.26184	-4.58283	4.58718e-06	0.000142472	319625	Galm	galactose mutarotase [Source:MGI Symbol;Acc:MGI:2442420]
Baiap3	ENSMUSG00000047507	137.937	2.2598	0.493399	4.58007	4.64829e-06	0.000143967	545192	Baiap3	BAI1-associated protein 3 [Source:MGI Symbol;Acc:MGI:2685783]
G6pdx	ENSMUSG00000031400	68.3447	-4.49193	0.980894	-4.57943	4.66248e-06	0.000144004	14381	G6pdx	glucose-6-phosphate dehydrogenase X-linked [Source:MGI Symbol;Acc:MGI:105979]
Plcl1	ENSMUSG00000038349	22.5203	-4.53487	0.990763	-4.57715	4.71359e-06	0.000145178	227120	Plcl1	phospholipase C-like 1 [Source:MGI Symbol;Acc:MGI:3036262]
Mbd2	ENSMUSG00000024513	554.396	1.59311	0.348221	4.57499	4.76246e-06	0.000146277	17191	Mbd2	methyl-CpG binding domain protein 2 [Source:MGI Symbol;Acc:MGI:1333813]
Kpna3	ENSMUSG00000021929	43.5077	5.46355	1.19492	4.57231	4.82384e-06	0.000147753	16648	Kpna3	karyopherin (importin) alpha 3 [Source:MGI Symbol;Acc:MGI:1100863]
Chd7	ENSMUSG00000041235	167.307	2.46156	0.538756	4.56898	4.90099e-06	0.000149703	320790	Chd7	chromodomain helicase DNA binding protein 7 [Source:MGI Symbol;Acc:MGI:2444748]
Vsir	ENSMUSG00000020101	334.495	2.1422	0.469298	4.56468	5.00249e-06	0.000152384	74048	Vsir	V-set immunoregulatory receptor [Source:MGI Symbol;Acc:MGI:1921298]
Qpctl	ENSMUSG00000030407	31.033	-5.43444	1.19161	-4.56059	5.10095e-06	0.000154957	67369	Qpctl	glutaminyl-peptide cyclotransferase-like [Source:MGI Symbol;Acc:MGI:1914619]
Tmem176b	ENSMUSG00000029810	31.5479	-7.10131	1.55797	-4.55805	5.16313e-06	0.000156417	65963	Tmem176b	transmembrane protein 176B [Source:MGI Symbol;Acc:MGI:1916348]
Hmbs	ENSMUSG00000032126	227.365	-2.11164	0.463476	-4.55608	5.21162e-06	0.000157456	15288	Hmbs	hydroxymethylbilane synthase [Source:MGI Symbol;Acc:MGI:96112]
Cenpv	ENSMUSG00000018509	12.7197	-6.39132	1.40358	-4.55359	5.27388e-06	0.000158904	73139	Cenpv	centromere protein V [Source:MGI Symbol;Acc:MGI:1920389]
Cdc23	ENSMUSG00000024370	55.3018	-4.50241	0.989537	-4.55001	5.36428e-06	0.00016119	52563	Cdc23	CDC23 cell division cycle 23 [Source:MGI Symbol;Acc:MGI:1098815]
Treml2	ENSMUSG00000071068	36.2011	-5.76575	1.26856	-4.54513	5.49025e-06	0.00016453	328833	Treml2	triggering receptor expressed on myeloid cells-like 2 [Source:MGI Symbol;Acc:MGI:2147038]
BC035044	ENSMUSG00000090164	17.9839	-6.98183	1.53724	-4.5418	5.57751e-06	0.000166694	232406	BC035044	cDNA sequence BC035044 [Source:MGI Symbol;Acc:MGI:2448540]
Ctsw	ENSMUSG00000024910	643.941	1.45449	0.320846	4.53329	5.80721e-06	0.000172628	13041	Ctsw	cathepsin W [Source:MGI Symbol;Acc:MGI:1338045]
Klra3	ENSMUSG00000067591	27.0826	6.05697	1.33595	4.53384	5.79203e-06	0.000172628	16634	Klra3	killer cell lectin-like receptor, subfamily A, member 3 [Source:MGI Symbol;Acc:MGI:101905]
Slc15a1	ENSMUSG00000025557	33.7133	-5.09913	1.12603	-4.52843	5.94249e-06	0.000176177	56643	Slc15a1	solute carrier family 15 (oligopeptide transporter), member 1 [Source:MGI Symbol;Acc:MGI:1861376]
Bspry	ENSMUSG00000028392	23.47	5.7499	1.27304	4.51667	6.28191e-06	0.000185744	192120	Bspry	B-box and SPRY domain containing [Source:MGI Symbol;Acc:MGI:2177191]
Dock5	ENSMUSG00000044447	155.072	3.38689	0.750912	4.51037	6.4714e-06	0.000190838	68813	Dock5	dedicator of cytokinesis 5 [Source:MGI Symbol;Acc:MGI:2652871]
Snhg17	ENSMUSG00000085385	29.7023	-3.20062	0.709812	-4.50911	6.51015e-06	0.000191471	NA	Snhg17	small nucleolar RNA host gene 17 [Source:MGI Symbol;Acc:MGI:1915358]
Sufu	ENSMUSG00000025231	26.0678	-4.98282	1.10556	-4.50706	6.57318e-06	0.000192813	24069	Sufu	SUFU negative regulator of hedgehog signaling [Source:MGI Symbol;Acc:MGI:1345643]
Furin	ENSMUSG00000030530	4744.94	2.27435	0.505501	4.49921	6.82073e-06	0.000199547	18550	Furin	furin (paired basic amino acid cleaving enzyme) [Source:MGI Symbol;Acc:MGI:97513]
F730043M19Rik	ENSMUSG00000052125	26.9736	5.05857	1.12799	4.48459	7.30559e-06	0.000213169	NA	F730043M19Rik	RIKEN cDNA F730043M19 gene [Source:MGI Symbol;Acc:MGI:2443237]
Tob2	ENSMUSG00000048546	168.354	2.14835	0.479136	4.48381	7.3322e-06	0.000213384	57259	Tob2	transducer of ERBB2, 2 [Source:MGI Symbol;Acc:MGI:1888525]
Gfra1	ENSMUSG00000025089	25.4964	-4.58825	1.02508	-4.47599	7.6059e-06	0.00022077	14585	Gfra1	glial cell line derived neurotrophic factor family receptor alpha 1 [Source:MGI Symbol;Acc:MGI:1100842]
Gprin3	ENSMUSG00000045441	32.683	-5.17817	1.1573	-4.47436	7.66397e-06	0.000221875	243385	Gprin3	GPRIN family member 3 [Source:MGI Symbol;Acc:MGI:1924785]
Esf1	ENSMUSG00000045624	47.4334	-4.04913	0.905837	-4.47004	7.82051e-06	0.000225817	66580	Esf1	ESF1 nucleolar pre-rRNA processing protein homolog [Source:MGI Symbol;Acc:MGI:1913830]
Insrr	ENSMUSG00000005640	21.7477	3.80953	0.853452	4.46367	8.05668e-06	0.000232032	23920	Insrr	insulin receptor-related receptor [Source:MGI Symbol;Acc:MGI:1346037]
Stard4	ENSMUSG00000024378	80.4557	3.56229	0.798568	4.46085	8.16351e-06	0.0002345	170459	Stard4	StAR-related lipid transfer (START) domain containing 4 [Source:MGI Symbol;Acc:MGI:2156764]
Pgm2	ENSMUSG00000029171	38.6033	4.3677	0.979256	4.46022	8.18741e-06	0.000234579	66681	Pgm2	phosphoglucomutase 2 [Source:MGI Symbol;Acc:MGI:97564]
Igf2r	ENSMUSG00000023830	2207.57	1.23864	0.277782	4.45902	8.23361e-06	0.00023469	16004	Igf2r	insulin-like growth factor 2 receptor [Source:MGI Symbol;Acc:MGI:96435]
Gt(ROSA)26Sor	ENSMUSG00000086429	39.9373	-4.28973	0.962032	-4.45903	8.23303e-06	0.00023469	NA	Gt(ROSA)26Sor	gene trap ROSA 26, Philippe Soriano [Source:MGI Symbol;Acc:MGI:104735]
Tlk1	ENSMUSG00000041997	133.051	-2.65336	0.595553	-4.45529	8.37787e-06	0.000238189	228012	Tlk1	tousled-like kinase 1 [Source:MGI Symbol;Acc:MGI:2441683]
Ccl3	ENSMUSG00000000982	229.803	5.10164	1.14671	4.44895	8.62896e-06	0.000244701	20302	Ccl3	chemokine (C-C motif) ligand 3 [Source:MGI Symbol;Acc:MGI:98260]
Glrx2	ENSMUSG00000018196	269.929	2.60222	0.585159	4.44703	8.7064e-06	0.000246267	69367	Glrx2	glutaredoxin 2 (thioltransferase) [Source:MGI Symbol;Acc:MGI:1916617]
Plxdc1	ENSMUSG00000017417	30.995	-5.20777	1.17154	-4.44526	8.77872e-06	0.00024768	72324	Plxdc1	plexin domain containing 1 [Source:MGI Symbol;Acc:MGI:1919574]
Hspa2	ENSMUSG00000059970	108.417	3.92815	0.88405	4.44336	8.85657e-06	0.000249243	15512	Hspa2	heat shock protein 2 [Source:MGI Symbol;Acc:MGI:96243]
Os9	ENSMUSG00000040462	208.604	1.99201	0.44879	4.43862	9.05385e-06	0.00025415	216440	Os9	amplified in osteosarcoma [Source:MGI Symbol;Acc:MGI:1924301]
Impdh1	ENSMUSG00000003500	172.03	-2.36671	0.533323	-4.43767	9.09376e-06	0.000254625	23917	Impdh1	inosine monophosphate dehydrogenase 1 [Source:MGI Symbol;Acc:MGI:96567]
Secisbp2	ENSMUSG00000035139	42.2312	2.85331	0.643071	4.437	9.12226e-06	0.00025478	75420	Secisbp2	SECIS binding protein 2 [Source:MGI Symbol;Acc:MGI:1922670]
Cdk20	ENSMUSG00000021483	38.9209	-4.68428	1.05607	-4.43559	9.18224e-06	0.000255793	105278	Cdk20	cyclin-dependent kinase 20 [Source:MGI Symbol;Acc:MGI:2145349]
Adamtsl3	ENSMUSG00000070469	85.9236	-2.9434	0.663666	-4.43506	9.20468e-06	0.000255793	269959	Adamtsl3	ADAMTS-like 3 [Source:MGI Symbol;Acc:MGI:3028499]
Foxm1	ENSMUSG00000001517	36.8105	-4.55495	1.02794	-4.43114	9.37351e-06	0.000258845	14235	Foxm1	forkhead box M1 [Source:MGI Symbol;Acc:MGI:1347487]
Fes	ENSMUSG00000053158	144.323	3.4898	0.787608	4.43089	9.38453e-06	0.000258845	14159	Fes	feline sarcoma oncogene [Source:MGI Symbol;Acc:MGI:95514]
Gm15408	ENSMUSG00000086610	21.5228	-5.42625	1.22456	-4.4312	9.37121e-06	0.000258845	NA	Gm15408	predicted gene 15408 [Source:MGI Symbol;Acc:MGI:3705101]
Herc3	ENSMUSG00000029804	93.5709	-3.38427	0.764228	-4.42835	9.49566e-06	0.00026126	73998	Herc3	hect domain and RLD 3 [Source:MGI Symbol;Acc:MGI:1921248]
Man2a2	ENSMUSG00000038886	70.4969	-2.37115	0.535752	-4.42583	9.60731e-06	0.000263678	140481	Man2a2	mannosidase 2, alpha 2 [Source:MGI Symbol;Acc:MGI:2150656]
Ice2	ENSMUSG00000032235	27.1781	-3.93304	0.889663	-4.42082	9.83262e-06	0.000269195	93697	Ice2	interactor of little elongation complex ELL subunit 2 [Source:MGI Symbol;Acc:MGI:2135947]
Brdt	ENSMUSG00000029279	14.5585	-5.46923	1.23848	-4.41608	1.00508e-05	0.000273815	114642	Brdt	bromodomain, testis-specific [Source:MGI Symbol;Acc:MGI:1891374]
Basp1	ENSMUSG00000045763	15.8056	-6.06185	1.37265	-4.41618	1.00461e-05	0.000273815	70350	Basp1	brain abundant, membrane attached signal protein 1 [Source:MGI Symbol;Acc:MGI:1917600]
Il1r1	ENSMUSG00000026072	34.6686	-4.63207	1.04924	-4.41469	1.01155e-05	0.000274801	16177	Il1r1	interleukin 1 receptor, type I [Source:MGI Symbol;Acc:MGI:96545]
Gpr34	ENSMUSG00000040229	49.2434	6.81495	1.54385	4.41424	1.01365e-05	0.000274801	23890	Gpr34	G protein-coupled receptor 34 [Source:MGI Symbol;Acc:MGI:1346334]
Ltb	ENSMUSG00000024399	64.2314	-3.65038	0.829243	-4.40206	1.07227e-05	0.000289985	16994	Ltb	lymphotoxin B [Source:MGI Symbol;Acc:MGI:104796]
Aldh3a2	ENSMUSG00000010025	38.4583	5.69892	1.29574	4.39818	1.09161e-05	0.000294495	11671	Aldh3a2	aldehyde dehydrogenase family 3, subfamily A2 [Source:MGI Symbol;Acc:MGI:1353452]
A430034D21Rik	ENSMUSG00000103594	16.961	-4.25306	0.968323	-4.39219	1.12213e-05	0.000301995	NA	A430034D21Rik	RIKEN cDNA A430034D21 gene [Source:MGI Symbol;Acc:MGI:2444685]
Rpe	ENSMUSG00000026005	34.9585	4.21359	0.959855	4.38982	1.13443e-05	0.000304565	66646	Rpe	ribulose-5-phosphate-3-epimerase [Source:MGI Symbol;Acc:MGI:1913896]
Gpr137b-ps	ENSMUSG00000097715	134.886	1.81603	0.414316	4.3832	1.16951e-05	0.000313225	NA	Gpr137b-ps	G protein-coupled receptor 137B, pseudogene [Source:MGI Symbol;Acc:MGI:3710533]
Il18r1	ENSMUSG00000026070	52.4068	-4.59787	1.0501	-4.37849	1.19502e-05	0.000319286	16182	Il18r1	interleukin 18 receptor 1 [Source:MGI Symbol;Acc:MGI:105383]
Casd1	ENSMUSG00000015189	29.0294	-4.30577	0.984382	-4.37408	1.21944e-05	0.000325027	213819	Casd1	CAS1 domain containing 1 [Source:MGI Symbol;Acc:MGI:2384865]
Mfsd10	ENSMUSG00000001082	244.498	1.81578	0.415423	4.37092	1.23722e-05	0.000328975	68294	Mfsd10	major facilitator superfamily domain containing 10 [Source:MGI Symbol;Acc:MGI:1915544]
Filip1l	ENSMUSG00000043336	35.781	-4.29612	0.983147	-4.36977	1.24379e-05	0.000329932	78749	Filip1l	filamin A interacting protein 1-like [Source:MGI Symbol;Acc:MGI:1925999]
Otulin	ENSMUSG00000046034	100.865	2.74942	0.629339	4.36874	1.24964e-05	0.000330693	432940	Otulin	OTU deubiquitinase with linear linkage specificity [Source:MGI Symbol;Acc:MGI:3577015]
Lyl1	ENSMUSG00000034041	20.2551	4.12711	0.9458	4.36361	1.27932e-05	0.00033774	17095	Lyl1	lymphoblastomic leukemia 1 [Source:MGI Symbol;Acc:MGI:96891]
Gng2	ENSMUSG00000043004	51.7649	3.25486	0.746697	4.35901	1.30651e-05	0.0003441	14702	Gng2	guanine nucleotide binding protein (G protein), gamma 2 [Source:MGI Symbol;Acc:MGI:102705]
Cyth3	ENSMUSG00000018001	80.7558	4.05328	0.930159	4.35762	1.31485e-05	0.000345476	19159	Cyth3	cytohesin 3 [Source:MGI Symbol;Acc:MGI:1335107]
Gm45509	ENSMUSG00000109781	47.6652	5.24739	1.20548	4.35297	1.34308e-05	0.000352058	NA	Gm45509	predicted gene 45509 [Source:MGI Symbol;Acc:MGI:5791345]
Cebpg	ENSMUSG00000056216	85.034	4.00884	0.921186	4.35183	1.35006e-05	0.000353054	12611	Cebpg	CCAAT/enhancer binding protein (C/EBP), gamma [Source:MGI Symbol;Acc:MGI:104982]
Zfp738	ENSMUSG00000048280	36.6824	-5.21577	1.2023	-4.33817	1.43675e-05	0.000374839	408068	Zfp738	zinc finger protein 738 [Source:MGI Symbol;Acc:MGI:3040706]
Zeb1	ENSMUSG00000024238	44.2121	-3.76089	0.868019	-4.33273	1.47273e-05	0.000383326	21417	Zeb1	zinc finger E-box binding homeobox 1 [Source:MGI Symbol;Acc:MGI:1344313]
Gcsh	ENSMUSG00000034424	26.9803	-4.44681	1.02851	-4.32356	1.5353e-05	0.000398676	68133	Gcsh	glycine cleavage system protein H (aminomethyl carrier) [Source:MGI Symbol;Acc:MGI:1915383]
Kctd7	ENSMUSG00000034110	20.3436	5.56642	1.29033	4.31395	1.60361e-05	0.00041544	212919	Kctd7	potassium channel tetramerisation domain containing 7 [Source:MGI Symbol;Acc:MGI:2442265]
Selenop	ENSMUSG00000064373	32.6882	-4.89943	1.13882	-4.30221	1.69106e-05	0.000437074	20363	Selenop	selenoprotein P [Source:MGI Symbol;Acc:MGI:894288]
Mpp1	ENSMUSG00000031402	43.8576	-3.93135	0.914429	-4.29925	1.71379e-05	0.000441919	17524	Mpp1	membrane protein, palmitoylated [Source:MGI Symbol;Acc:MGI:105941]
Camsap1	ENSMUSG00000026933	40.5289	-4.47245	1.0407	-4.29753	1.7271e-05	0.000444318	227634	Camsap1	calmodulin regulated spectrin-associated protein 1 [Source:MGI Symbol;Acc:MGI:3036242]
Rab20	ENSMUSG00000031504	41.2384	5.14768	1.19926	4.29239	1.7676e-05	0.000453683	19332	Rab20	RAB20, member RAS oncogene family [Source:MGI Symbol;Acc:MGI:102789]
Smurf1	ENSMUSG00000038780	37.6261	-3.51997	0.820225	-4.29147	1.77493e-05	0.000454514	75788	Smurf1	SMAD specific E3 ubiquitin protein ligase 1 [Source:MGI Symbol;Acc:MGI:1923038]
Rbpj	ENSMUSG00000039191	48.6638	4.48848	1.04607	4.2908	1.78028e-05	0.000454834	19664	Rbpj	recombination signal binding protein for immunoglobulin kappa J region [Source:MGI Symbol;Acc:MGI:96522]
Eya2	ENSMUSG00000017897	19.9696	-5.30354	1.23687	-4.28788	1.80389e-05	0.000457701	14049	Eya2	EYA transcriptional coactivator and phosphatase 2 [Source:MGI Symbol;Acc:MGI:109341]
Dnajb6	ENSMUSG00000029131	108.679	1.70499	0.397546	4.28878	1.79659e-05	0.000457701	23950	Dnajb6	DnaJ heat shock protein family (Hsp40) member B6 [Source:MGI Symbol;Acc:MGI:1344381]
Suox	ENSMUSG00000049858	38.9325	-5.60004	1.30586	-4.28838	1.79985e-05	0.000457701	211389	Suox	sulfite oxidase [Source:MGI Symbol;Acc:MGI:2446117]
4930509H03Rik	ENSMUSG00000105659	52.2896	-3.52641	0.823109	-4.28426	1.83349e-05	0.000464148	NA	4930509H03Rik	RIKEN cDNA 4930509H03 gene [Source:MGI Symbol;Acc:MGI:1922357]
Arap2	ENSMUSG00000037999	154.378	2.06157	0.48173	4.27952	1.87296e-05	0.000473062	212285	Arap2	ArfGAP with RhoGAP domain, ankyrin repeat and PH domain 2 [Source:MGI Symbol;Acc:MGI:2684416]
Tiam2	ENSMUSG00000023800	50.1022	4.47165	1.0465	4.27296	1.92892e-05	0.000485831	24001	Tiam2	T cell lymphoma invasion and metastasis 2 [Source:MGI Symbol;Acc:MGI:1344338]
Gtf2b	ENSMUSG00000028271	61.3202	2.64863	0.619915	4.27256	1.93241e-05	0.000485831	229906	Gtf2b	general transcription factor IIB [Source:MGI Symbol;Acc:MGI:2385191]
Gm29666	ENSMUSG00000100967	60.2226	-6.80332	1.59251	-4.27207	1.93667e-05	0.000485831	NA	Gm29666	predicted gene 29666 [Source:MGI Symbol;Acc:MGI:5580372]
Usp1	ENSMUSG00000028560	72.2353	3.5667	0.83618	4.26547	1.99478e-05	0.000499281	230484	Usp1	ubiquitin specific peptidase 1 [Source:MGI Symbol;Acc:MGI:2385198]
Tfam	ENSMUSG00000003923	69.1629	-2.29047	0.537179	-4.26389	2.00897e-05	0.000500572	21780	Tfam	transcription factor A, mitochondrial [Source:MGI Symbol;Acc:MGI:107810]
Rad54l	ENSMUSG00000028702	51.4007	4.0968	0.960743	4.2642	2.00621e-05	0.000500572	19366	Rad54l	RAD54 like (S. cerevisiae) [Source:MGI Symbol;Acc:MGI:894697]
Pold3	ENSMUSG00000030726	84.9426	-2.56917	0.603471	-4.25732	2.06894e-05	0.000513898	67967	Pold3	polymerase (DNA-directed), delta 3, accessory subunit [Source:MGI Symbol;Acc:MGI:1915217]
Gm37962	ENSMUSG00000104392	27.7042	-5.95318	1.39844	-4.25702	2.07172e-05	0.000513898	NA	Gm37962	predicted gene, 37962 [Source:MGI Symbol;Acc:MGI:5611190]
[truncated: 18,744 more rows]

## Sheet: D_DE_IEL-KO-THY-WT
	ensembl_gene_id	baseMean	log2FoldChange	lfcSE	stat	pvalue	padj	entrezgene_id	external_gene_name	description
[truncated: 19,191 more rows]

## Sheet: D_DE_IEL-WT-THY-KO
	ensembl_gene_id	baseMean	log2FoldChange	lfcSE	stat	pvalue	padj	entrezgene_id	external_gene_name	description
[truncated: 19,191 more rows]

[truncated: 14 more sheets: D_DE_IEL-WT-THY-WT, D_DE_THY-KO-THY-WT, E_DE_IEL-KO-IEL-WT, E_DE_IEL-KO-THY-KO, E_DE_IEL-KO-THY-WT, E_DE_IEL-WT-THY-KO, E_DE_IEL-WT-THY-WT, E_DE_THY-KO-THY-WT, L_DE_IEL.KO-IEL.WT, L_DE_IEL.KO-THY.KO, L_DE_IEL.KO-THY.WT, L_DE_IEL.WT-THY.KO, L_DE_IEL.WT-THY.WT, L_DE_THY.KO-THY.WT]
